# Supplementary material for: HIV phylogenetic clusters point to unmet hiv prevention, testing and treatment needs among men who have sex with men in kenya
Source: BMC Infect Dis. 2024 Nov 20;24:1323. doi: 10.1186/s12879-024-10052-5 (PMC11580190; doi:10.1186/s12879-024-10052-5)
Supplement: Supplementary file 3 — Supplementary Material 3. [file 12879_2024_10052_MOESM3_ESM.newick]

(MN791352:0.000002,(MN791337:0.000002,MN791342:0.000002):0.000002,((MN791341:0.0020367243,MN791339:0.002037169):0.000003,((MN791336:0.0040867874,(MN791338:0.0040934143,(((((((MN791399:0.000002,MN791371:0.000002):0.000002,(MN791401:0.0020413548,MN791434:0.0020436851):0.000002):0.000002,(MN791398:0.000002,MN791395:0.000002):0.000003):0.000003,MN791364:0.000002):0.000002,(MN791397:0.0020408967,(MN791430:0.0020363722,ON959680:0.0279123892):0.000002):0.000003):0.000003,MN791393:0.0020486971):0.0069889068,(KC517057:0.0274556852,(((((((((((((((((((((HQ993815:0.0301602602,OM109820:0.0545198878):0.0077643534,(((EU110094:0.0262043801,HQ993954:0.0219056469):0.0025230955,(KE-DBS-021:0.000003,KE-DBS-020:0.000003):0.0570426358):0.0073826252,HQ441688:0.0613626858):0.0011534979):0.000003,(KC517054:0.0328576491,(((ON501548:0.0345773781,AF457077:0.0263487685):0.019516336,KR003383:0.0669822208):0.00330652,(((KT370904:0.0063487305,KP877897:0.000002):0.0383374744,KC517036:0.0331881366):0.0085888121,KC516947:0.0193388058):0.0121767669):0.0019772795):0.0021339849):0.000002,((HQ993882:0.0276979256,OM109787:0.0822159095):0.0019439622,OM110080:0.0863396974):0.0040679086):0.0020729252,(((((((((((((((MH366886:0.0380393654,KX306468:0.030513188):0.0046307242,((((((HQ993872:0.0165786889,MN240784:0.0364758096):0.0035927521,((KC018969:0.0156627347,(KC018962:0.000003,KC018963:0.000003):0.0189791416):0.0281524737,(JQ698414:0.021222063,HQ441739:0.0437312089):0.0089376012):0.001852931):0.0021830559,KX306402:0.0247712971):0.000002,(HQ993679:0.0429356706,HQ441698:0.0510142186):0.0052482397):0.0022651675,(HQ993639:0.0330520312,OM109982:0.0486709683):0.0039679886):0.0020317194,GQ400857:0.0134574233):0.000002):0.0011974926,(MH593941:0.0513500007,(JX123584:0.0426895567,KE-DBS-019:0.0773342174):0.011142876):0.0119796938):0.0028301444,(KC517023:0.000003,((KC516955:0.0380977822,HQ441713:0.0358450073):0.0042785074,(HQ993633:0.0437415367,(KC019052:0.000003,FJ623475:0.0020299781):0.0581782733):0.0059312433):0.008818775):0.0025869928):0.000002,((KX692205:0.0195045442,(KU498356:0.014908412,JN628466:0.0777615061):0.0077736823):0.000002,(((HQ441646:0.0232485117,KM057329:0.0185581878):0.0052323417,HQ441742:0.0142292761):0.0091828491,ON501435:0.0475611505):0.0090324898):0.0021017378):0.000002,(OM109768:0.040585731,HQ993723:0.0357805251):0.0144363139):0.0020656901,(((((KY579445:0.000002,KY579438:0.0128730858):0.0071376192,KC517048:0.0373655055):0.0033643616,((HQ993671:0.0242810056,HQ993866:0.0272594378):0.0045790276,MK922805:0.045606566):0.000291):0.0023001833,(((KX791013:0.0137004183,(((ON501540:0.000002,ON501562:0.002073089):0.011313241,ON501557:0.0439932128):0.0343635778,KX306383:0.0355593598):0.0136971264):0.0019826412,((HQ993804:0.0143781524,OM110137:0.0554687664):0.0058318022,((((OM109825:0.0064655154,MK192621:0.0061793224):0.0108015991,(MK192618:0.0062996649,(KC018538:0.000002,KF716469:0.000002):0.0041480536):0.000002):0.0238176627,KE-DBS-018:0.0201084292):0.009188827,OM109786:0.031575747):0.0269936243):0.0052495073):0.0019181696,((ON501453:0.0399147742,(MH575350:0.0448863474,MH317370:0.0598602705):0.0073336129):0.0071920999,(((HQ993957:0.0176438658,(JQ480172:0.0128919263,HQ993706:0.0060399561):0.0456390099):0.0054590113,HQ441657:0.0450305926):0.000051,OM110114:0.047513393):0.003519248):0.0033199348):0.0042396862):0.000002,JN630909:0.0401722012):0.0065022591):0.0021247632,(GQ303792:0.011662874,JQ616942:0.0452825252):0.0064817702):0.0021244113,((KX306444:0.0239839382,(KT370875:0.0089934008,KP877917:0.000002):0.0350031981):0.0023242969,(HQ441609:0.0417701786,JQ698407:0.0208910199):0.0153037037):0.0017960792):0.000002,((((KT152841:0.0154914279,KT152840:0.0125128625):0.0026811207,KT152842:0.0342870827):0.0043743111,((KT318921:0.0252432012,(EU447782:0.0210304486,EU158893:0.0187670486):0.0137953361):0.006215862,(KJ185257:0.000002,KJ185260:0.0103301883):0.0386264552):0.0050818411):0.0048168207,AF457069:0.0498151414):0.004024283):0.0020692621,(((ON501572:0.000002,ON501546:0.000002):0.038638743,OM110061:0.0172704087):0.0082585682,((HQ441645:0.0126436874,(HQ441639:0.000003,HQ441640:0.000002):0.0350654396):0.022776472,MH317513:0.051749358):0.0106254957):0.0088302348):0.000003,(((((HQ993870:0.0335612307,(EU251773:0.0345005298,(((HQ441599:0.0129067673,MH575312:0.00101413):0.0294065736,HQ993609:0.037755886):0.0064426687,FJ623488:0.0649901484):0.0026756623):0.000003):0.005391374,(((JQ480190:0.0292377511,HQ993923:0.000003):0.0210649225,MT185164:0.0664351506):0.0056446818,((((JN628488:0.0066544102,JN628487:0.0124362191):0.0283010562,ON501443:0.0729163439):0.0033201465,HQ993803:0.0504627184):0.001087186,JQ616933:0.0500564779):0.000002):0.0020985659):0.000002,((((KT022370:0.0338971584,KT022374:0.0557721463):0.0032174405,((((KY579566:0.0175760305,JN628464:0.0520645064):0.0050001226,HQ993820:0.0105603929):0.0060243185,((MT185163:0.0329233937,KC841777:0.0360641672):0.0022680148,KM016172:0.0192713195):0.0022001956):0.0020289989,HQ441626:0.0508909968):0.0046646913):0.000003,(((HQ993798:0.0119159406,AF457076:0.0842780614):0.0064593498,(JX460545:0.0341316558,(((HQ993812:0.0296328484,HQ993796:0.0082446907):0.0270677131,(MH317519:0.0206622109,MH317521:0.0306628256):0.0321694481):0.0054483241,((KC516994:0.0430377646,MK513164:0.0913451464):0.0071043341,OM110020:0.0861109931):0.0071625006):0.0036961021):0.0023667343):0.000002,(((MH317468:0.0259347197,MH317302:0.0333245332):0.0101362121,MH317393:0.0246912074):0.0014447366,HQ993829:0.0334578085):0.0075782503):0.0039551743):0.0026483168,MH366894:0.0508454246):0.0015029603):0.0020472061,((((EF368970:0.013434165,((KC516927:0.017650667,JQ625653:0.0468597211):0.0044891967,(KX306457:0.0397579441,((KX302562:0.000002,KX302561:0.004212514):0.000002,(KX302560:0.000002,KX302559:0.000003):0.000002):0.0340166766):0.0061284505):0.0022090021):0.0042322022,(HQ993672:0.0419945967,(MZ295236:0.0081117195,MZ295237:0.000002):0.0641582769):0.0075844422):0.000003,((JQ616939:0.0307332769,(HQ441636:0.028739662,JQ698365:0.0312618746):0.0201541249):0.0047698437,((JX123639:0.000002,JQ625607:0.000002):0.0020381707,JQ625629:0.000003):0.0460934676):0.0066846585):0.0019286366,HQ993894:0.0267532765):0.00208763):0.0021278479,OM110033:0.0394748603):0.000003):0.0020708017,((((((((((KX302419:0.000003,KX302453:0.000002):0.000003,KX302452:0.000002):0.0285815579,FJ623485:0.0530790718):0.0065913323,((((KT022368:0.0265653942,MH317320:0.074171693):0.0024321943,(KP877893:0.0680767917,HQ993839:0.0652309321):0.000002):0.0023666913,((KY579544:0.0255827042,OM110121:0.0772513749):0.0061993963,HQ993730:0.0438075979):0.000003):0.0035320064,(HQ993878:0.0203159739,(HQ993693:0.0294802444,(((KM016204:0.0099191747,KM016198:0.0104191266):0.0270710262,KC517019:0.0273793523):0.0034852089,(MH317342:0.0448952113,MK513327:0.0394172032):0.0050189793):0.0114842539):0.0015170883):0.000002):0.00418617):0.000002,((EU110092:0.0074592268,EU110097:0.000748):0.0412274081,((HQ993630:0.0430363638,KC516943:0.042874798):0.0039467723,(ON501434:0.0178931805,ON501476:0.0407764015):0.0177540195):0.000988):0.0024823622):0.0043613308,(EU110087:0.0329763505,((MF573219:0.000002,MF573218:0.000003):0.0359023153,OM110065:0.0340168112):0.0228774795):0.0088399893):0.0015251309,(((JQ625616:0.000003,JQ625605:0.0020234148):0.0415126445,(ON501606:0.0254953705,HQ993919:0.000003):0.0291450645):0.0047013816,(MK513251:0.0461469651,((MH317516:0.0144124197,MH317515:0.0023357117):0.0023414281,MH317518:0.0068650114):0.0362738977):0.0066105033):0.0046693067):0.0023396748,((((AY253314:0.0263194181,((OM110027:0.0103952892,OM110073:0.0387192764):0.0274616763,(HQ993936:0.0175856606,((JQ698363:0.0072084446,JQ698359:0.000003):0.0215910514,HQ441593:0.0466937226):0.0229718173):0.000605):0.0024537782):0.0020100304,KP877934:0.0448376134):0.0083436355,(((HQ993742:0.0348187005,MH317309:0.037899113):0.0042306214,MH317479:0.0734182914):0.0027152472,(MK513239:0.0413697877,HQ441643:0.0513255575):0.0060588928):0.0039990347):0.0040791316,(HQ993934:0.0164872225,(MH317508:0.0668894814,OM109884:0.0511685184):0.006841659):0.003098333):0.000003):0.000002,AY492780:0.0328383906):0.0020603021,((((HQ993932:0.0037140104,JQ480186:0.0440406443):0.0351710734,MH317314:0.0341337283):0.0046509974,(KX306435:0.000002,KX306436:0.0042524922):0.0226172867):0.0050746078,((((JQ480170:0.0205698667,HQ993862:0.0023355534):0.0214878063,((KC516899:0.0184556119,((HQ993958:0.0490766143,HQ441736:0.0615514661):0.0060419587,((MW443162:0.000002,MW443161:0.000002):0.000003,MW443157:0.000002):0.0597193718):0.000002):0.0043798514,KC516984:0.0381854496):0.002050101):0.002223105,((KM016223:0.0248258268,(MH317411:0.0112409043,MH317412:0.000003):0.064901386):0.000923,OM110077:0.0428282594):0.0026460244):0.0016067563,HQ993588:0.0486539111):0.0014951797):0.0066208368):0.000002):0.0020597419,HQ993770:0.0228657346):0.000002,((((((KM016179:0.0483757645,(ON501474:0.0502964417,JN628492:0.055001733):0.0081301271):0.0026796867,JX123626:0.0466953043):0.0029206071,KX692206:0.047254848):0.000002,((HQ993636:0.0246717318,KT022367:0.0545829024):0.004158182,OM109993:0.0834986638):0.000002):0.0022630323,((KU498330:0.0313498794,(HQ993907:0.0277950377,KM016183:0.0671564307):0.0222908139):0.0011197923,OM110043:0.0773398633):0.0021003433):0.000003,(((KJ907165:0.0200698962,KX306414:0.0557745774):0.0058700253,(KC516965:0.0446185951,KY364293:0.0583592183):0.0069747759):0.0015906416,(JQ698396:0.030397695,HQ993607:0.0254872676):0.0096750318):0.0042100742):0.0040066137):0.0020595054):0.000002,(((JQ616920:0.0349185517,(MH317439:0.0542623331,KR003381:0.063024714):0.0108526524):0.0065563494,((KX790996:0.0270961924,((KC516950:0.0227281589,KE-DBS-001:0.0393796077):0.0033796553,KE-DBS-002:0.0838229276):0.0219188049):0.0070814527,(KC517031:0.0166659714,(KY364297:0.0464565031,(ON501473:0.0473260517,OM110005:0.0488839555):0.013021558):0.0038632018):0.0061099022):0.000003):0.0035790658,KC516990:0.0373631273):0.0027386962):0.000002,((MH317394:0.0336090963,OM109821:0.0547028106):0.0121506279,OM109987:0.0821448077):0.0066280088):0.0020689036,((((((((((((JQ616940:0.0364470553,(KE-DBS-003:0.0224332785,ON501547:0.0241272288):0.0234053769):0.0060232715,((KR003390:0.0268143987,(JN628501:0.039128262,KC516948:0.0540726412):0.0025709548):0.0100954246,MG435463:0.0357643699):0.002380215):0.0054237152,(KX306381:0.039054571,(OM109850:0.0464668736,OM109864:0.0726768795):0.0121669021):0.0021704437):0.0017775551,(HQ993687:0.0340856461,KC517034:0.0447078246):0.0083660497):0.0023258761,(HQ993771:0.0204667474,(((((MH366880:0.0259964802,(OM109885:0.0413154202,(KP877906:0.0521336991,OM109974:0.0698006644):0.0060737317):0.0034990596):0.0080696957,(((HM164123:0.0020683179,KR086420:0.000002):0.0512679925,HQ993933:0.0339089274):0.0041651616,((KP877889:0.0673656891,OM109999:0.110120529):0.0074593193,MG597249:0.0702281576):0.0108188639):0.000003):0.0021807631,(HQ993735:0.0304612914,((KC568521:0.0207364006,JQ698397:0.000002):0.0562543216,OM110007:0.0529239377):0.0126825828):0.000002):0.001916188,((HQ993712:0.0162743545,HQ993939:0.0479917841):0.001104903,(((HQ993966:0.0565560947,HM164131:0.0372503335):0.0119969935,OM110000:0.0542197481):0.0019454407,(OM110117:0.0368919528,MH317371:0.0681426324):0.0079400003):0.0023031904):0.0048489974):0.000003,KM016182:0.0610032313):0.0020758833):0.0042583497):0.000002,MH509760:0.0386345954):0.0021073029,((((((KC516944:0.0190791365,HQ993911:0.036049279):0.0055853514,(MH317410:0.0473132118,(MH317414:0.0384299143,OM110004:0.0471982822):0.0028349647):0.0073422555):0.0057526758,JN628523:0.0930259977):0.000365,(HQ993576:0.0453963716,FJ623483:0.0595000641):0.0093875413):0.0042198923,((HQ993698:0.037177232,MH317341:0.041304011):0.0058433222,HQ993727:0.0302086468):0.0025108753):0.0021433153,(KC517024:0.027953414,KC516918:0.0308048121):0.0073523993):0.000002):0.000002,(HQ993790:0.0180122738,MH317402:0.0512362695):0.000002):0.002070826,((((((((((((((((((((((DQ136708:0.000002,(DQ136695:0.0041962743,(DQ136699:0.0042519217,DQ136692:0.0042542631):0.0020553526):0.000002):0.000002,(DQ136697:0.0020915661,DQ136696:0.0020894702):0.0020845289):0.002089716,DQ136694:0.0194300494):0.000002,(DQ136691:0.0020902098,DQ136698:0.0041917394):0.000002):0.000002,DQ136709:0.0106378475):0.0053850694,DQ136690:0.0010068854):0.0063568953,DQ136693:0.0118979409):0.0034294887,(DQ136707:0.0020841469,DQ136704:0.0021150784):0.0041372385):0.0043095926,DQ136705:0.0044424444):0.0218347482,(HM164114:0.0185693157,(((KC516967:0.0447211903,KC516890:0.0428495106):0.0084683136,KC516887:0.0449324809):0.0021175423,OM109969:0.0798769018):0.0091218494):0.0099366518):0.000002,((AY492761:0.0299683389,((((KJ906738:0.0207784114,ON501608:0.0604781394):0.0068999515,KX790984:0.0481804347):0.0060888798,OM110092:0.055886865):0.0035731009,((ON501503:0.0483379474,(ON501507:0.0545691074,((KT022376:0.000002,KT022384:0.0041744089):0.0374801716,KX791026:0.0740364813):0.0010886257):0.0079219533):0.0072260825,AF457068:0.0612456974):0.0016893301):0.000002):0.0020609343,(MF594804:0.000002,MF594803:0.000003):0.0550627831):0.000002):0.000002,(KX306461:0.0435994111,(HQ993951:0.0293784724,HQ993857:0.0259715326):0.0138422749):0.0104650699):0.0020749323,(((AY322184:0.0060313037,(((FJ623486:0.000003,KC019097:0.000002):0.0308912383,(HQ441625:0.0549641656,HQ441600:0.0667403435):0.0048444138):0.0067318063,KC517049:0.0454814014):0.0039535004):0.000003,ON501499:0.0675101464):0.0022515439,((HQ993650:0.015458391,(HQ993844:0.0326081688,KC517007:0.0472076501):0.0116030316):0.0038027554,(HQ993572:0.026253342,((ON501501:0.0107215337,ON501528:0.040691522):0.0050787031,ON501527:0.0385247503):0.0179021445):0.0098403497):0.0023815963):0.000003):0.0020468038,((((((EF612181:0.000002,AY435385:0.000002):0.0216217086,HQ993826:0.0368246997):0.000002,(MH367001:0.0300606477,(((KC018903:0.000002,FJ623481:0.000002):0.0104562091,KC018605:0.0042015032):0.0067521634,FJ623484:0.0080797612):0.0361071065):0.0072728884):0.0025925822,(KC516886:0.0233251708,(((HQ441697:0.0265627335,HQ993617:0.0164058808):0.0210534719,(KC018812:0.0184635013,JQ698344:0.0104069147):0.000847):0.0284648853,MG549585:0.0808712165):0.0069383398):0.0031848555):0.0037788221,((((AF457075:0.0338226664,MT185161:0.028813367):0.0055915688,(ON501523:0.0256959112,KX791023:0.029936507):0.0302552053):0.0021978077,AF457080:0.0590866305):0.0039035692,((MT185269:0.0021808207,MG597250:0.0071504539):0.0452137883,((KC018852:0.0159442663,KC019099:0.0087504831):0.0347240207,KM016210:0.0667014867):0.0147417677):0.0044132562):0.0062164303):0.0037457226,(((KX306406:0.0039866836,KX791048:0.032148286):0.0181163481,(JX460300:0.0122729725,(KC568488:0.040444508,(((((DQ136764:0.000002,((DQ136763:0.000002,(DQ136774:0.0042190404,DQ136768:0.006360707):0.00205534):0.0020836444,DQ136765:0.002086201):0.000003):0.000002,((DQ136770:0.000002,((DQ136766:0.0020778874,DQ136767:0.000003):0.000002,DQ136769:0.0062811697):0.0041769304):0.0020830536,DQ136772:0.002085248):0.000003):0.000003,DQ136762:0.0020866964):0.000002,DQ136771:0.0020856489):0.0332094174,MK512896:0.0611682112):0.0052113517):0.0029897822):0.0075520586):0.0047200022,(JX123607:0.0530790945,JN628482:0.0506114658):0.0148841001):0.0039152049):0.000002):0.001158276,((ON501596:0.0413005595,JN628471:0.0884427021):0.0081672238,(KC516975:0.0411558687,KX791040:0.07161752):0.0066529822):0.0024140886):0.0029041507,((((MG435479:0.0320464539,KJ907056:0.0099361471):0.0026411844,(KJ907030:0.0087988562,EF186204:0.0270255434):0.0027655264):0.0087397004,(((((((((JX460024:0.0066447392,KX306380:0.0504165234):0.0083939254,((((((JQ698348:0.0263080932,KC568505:0.0164384942):0.0239011295,MH317477:0.035023163):0.004897715,(OM109848:0.0579924553,(MH317407:0.0073903105,MH317408:0.0216291628):0.0245370896):0.0087853958):0.0021840441,ON501517:0.0566233331):0.006728566,OM110102:0.051310224):0.000003,OM110097:0.0463793311):0.0087661326):0.0026879301,(((((((((HQ993652:0.0209241291,ON501578:0.0560228245):0.0075559606,KT022377:0.0331882819):0.0018857451,HQ441660:0.0420215815):0.000002,ON501525:0.049496375):0.0025819813,(JX123619:0.0398829709,OM109975:0.0285567319):0.0075401079):0.0026646009,(((((KC516888:0.0072056375,KC516917:0.0117120743):0.0289239663,(KX302538:0.000003,(KX302537:0.000002,(KX302539:0.000002,KX302540:0.000002):0.0012040012):0.000862):0.0448893052):0.006430353,KC517005:0.0119095278):0.000968,KX306394:0.0303797411):0.0070860573,(MK512922:0.0384443855,OM109881:0.0535428329):0.0039913734):0.000003):0.0024899833,((HQ441749:0.0296608222,KY364294:0.050337013):0.0019244615,(((KP877928:0.000002,KT370909:0.0023104861):0.0149351989,ON501551:0.0503813744):0.0152356983,(KC516929:0.0365211617,MK513290:0.0532332642):0.0024835955):0.0026733772):0.000002):0.003871364,(((AF457066:0.0213968515,(MH317345:0.0669500547,HQ993688:0.0408452063):0.0075773136):0.0022160213,((DQ079827:0.0287940143,MN816768:0.020925861):0.0083527048,JQ616936:0.0515931248):0.0010773582):0.000116,((MH317446:0.0296015639,MH317447:0.0072239438):0.0374166947,KC516913:0.0340168899):0.000003):0.0022114023):0.000002,OM110051:0.0426322291):0.0040632128):0.0036936377,((JX123629:0.0555479524,KX306441:0.024629908):0.0054312118,KC516969:0.0597305844):0.0013677909):0.000003,((JQ698384:0.000003,KC568516:0.0106538553):0.0311670114,(((KC516986:0.0414565991,HQ993792:0.0189455372):0.0038931869,(HQ993889:0.0187346444,OM110076:0.0477946648):0.0052424751):0.0045707313,(HQ993741:0.0297881838,(KM016176:0.0298406398,JX123604:0.0509059887):0.0050132907):0.0067358292):0.0022104055):0.000002):0.0020728845,(((HQ993640:0.0374435428,ON501575:0.034835172):0.0070822474,JN630892:0.0371841347):0.000002,(OM110100:0.0498927762,KX306415:0.06880866):0.0026974948):0.0023326951):0.000002,(((HQ441628:0.0041098944,HQ441629:0.000002):0.0395689571,KX306469:0.0527576002):0.0055009502,((JQ698430:0.0121265397,KC568511:0.014224314):0.013148861,HQ441616:0.0125824424):0.0473201083):0.0066976483):0.0062478149,((ON501504:0.0247037557,JQ616918:0.0399642877):0.0087517717,(KT022372:0.0155495184,KP877912:0.0058690934):0.0415067542):0.0060642936):0.000003,(KP681726:0.0356385802,KE-DBS-004:0.0928083317):0.0170120662):0.0043003282):0.0017144303,((((HQ993691:0.0353456223,KC019043:0.0547496413):0.0047035075,(HQ993777:0.0162048988,KX306397:0.0226791996):0.0051256103):0.0079173659,(((KM016200:0.0429015092,KT022380:0.060866616):0.0057520953,(MH317328:0.0362630012,KX791021:0.0607022725):0.004060843):0.0042686846,KC517033:0.0600690532):0.003308251):0.000003,KM016184:0.0537698247):0.0043301222):0.0020977623):0.0022222939,(((((HQ993817:0.0272104972,((((HQ993658:0.0228024132,OM109847:0.1054786782):0.0073244087,KX791042:0.0423140327):0.0040821813,MH317457:0.0333615802):0.0050267827,(OM110059:0.0461763579,MH317365:0.042594674):0.0091061478):0.0038239419):0.000002,(HQ993791:0.0041551695,HQ993814:0.0063841987):0.0242160031):0.0042863289,KC517009:0.0336353704):0.000003,(OM109976:0.0341452883,(OM110040:0.041749166,KT370914:0.0547092717):0.0126747759):0.0050115591):0.000002,(HQ993794:0.0315820737,OM109813:0.0584455318):0.0070716459):0.0042206557):0.0020518362,((KX302495:0.000003,KX302496:0.000003):0.0184614134,((MN240783:0.0269643753,(HQ993832:0.0293066955,((HQ441650:0.0267264138,AF457084:0.0163696233):0.003032115,KC516920:0.0345925142):0.0065406565):0.0030618179):0.0077808308,(JN628497:0.0416468235,(JX123582:0.0020248381,JQ625640:0.000002):0.0695343697):0.003229671):0.0035076595):0.00631681):0.000002,(HQ993613:0.0250635116,(HQ993840:0.0354759634,KC516926:0.0462630939):0.0028559261):0.0069506848):0.0011961522,((OM824614:0.000002,(OM824610:0.0020277257,ON959679:0.0020291634):0.000002):0.000002,OM824620:0.0020264473):0.0675550914):0.0030131914,((((((AY322185:0.0097274632,(KT022383:0.0549500164,((JN630906:0.0420514119,HQ993708:0.051607765):0.0142356041,MN240789:0.0525946768):0.0038959203):0.0089758476):0.0066507997,((JN630904:0.0157746166,(OM109962:0.0255192615,HQ993944:0.0528706424):0.0019164702):0.000855,KM016196:0.0117437305):0.0221981994):0.0068332733,(JQ625659:0.0419113876,(JQ698357:0.000002,MH575306:0.000003):0.0412230876):0.0072542772):0.000002,KM057341:0.0156387394):0.000002,JN132360:0.056609811):0.002163043,JQ698417:0.0837556283):0.000002):0.000003,(HQ993726:0.0197584953,JN628510:0.0775094268):0.0109901044):0.0020746618):0.000003,(MH575335:0.000002,MH575336:0.0096969219):0.0569105763):0.0020782577,KM016201:0.0619959108):0.000002,((((AF457070:0.015337449,KC018519:0.0346709571):0.0057052369,(KT022382:0.0522173946,(JQ616923:0.0584227974,KT022361:0.053387822):0.0102436084):0.0053509677):0.000003,ON501556:0.0451349578):0.0027614325,(MH354016:0.0123577146,KT022381:0.0533693534):0.0061174811):0.0016396321):0.0041781306):0.000002,(((((MG435678:0.0381505042,(HQ993686:0.0071187397,(ON501615:0.0398602885,ON501538:0.0395135865):0.0121180755):0.0136557475):0.0035306224,KX791037:0.0708170761):0.0030878874,KX791039:0.0779027522):0.0016099112,HQ993821:0.0361406003):0.000003,(((KC516923:0.0313924188,((FJ623477:0.0613407591,(KT833391:0.000002,KT833476:0.000002):0.0497209903):0.0046549847,(MH317431:0.0549940279,OM110012:0.0781928491):0.0042410885):0.0024507264):0.0055368278,(HQ993846:0.0307333635,((HM164122:0.000003,HM164130:0.0627881072):0.0352734602,KR138543:0.0140257795):0.0265123195):0.0039138794):0.000002,(KP877929:0.0150324341,KP877927:0.000002):0.0680868738):0.000002):0.0020992604):0.000002,(AF004885:0.0416054018,HQ993930:0.0363014434):0.000881):0.0020781595,(((((HQ993752:0.0086318012,((MT185157:0.000002,MT185297:0.0055445146):0.0183053221,MT185298:0.0201978826):0.0327058291):0.0110432136,HQ993625:0.0491657361):0.0028570953,(HQ993763:0.0293674011,KT370896:0.0504029952):0.0052592157):0.0045109897,(KC516997:0.0200253505,(JN628530:0.0568765402,MH317346:0.0140353333):0.0056651703):0.0055938168):0.0022422693,(((((JX460032:0.0159069683,JX460267:0.0068829341):0.0026812654,OM110120:0.0665708817):0.000813,(KY579426:0.0369502265,MH317336:0.0650158412):0.005358131):0.0048496207,(MH317350:0.0652239657,MH317486:0.0776252055):0.0064093187):0.0065479067,(JQ698387:0.0405309944,OM110109:0.0550261929):0.0037752792):0.000002):0.000002):0.000002,((((HQ993945:0.0500330937,(JQ071458:0.0365239829,OM109981:0.0377940478):0.0070522387):0.0045199916,((OM109843:0.000002,OM109840:0.000003):0.0204802239,KC516961:0.0495220653):0.000003):0.002611423,MK513274:0.0702948846):0.001022095,((OM110106:0.0250108341,(KE-DBS-005:0.0536694615,OM110062:0.0662842138):0.0124265038):0.0050767311,((HQ993596:0.000003,HQ993577:0.000002):0.0454487319,KX306448:0.0377238606):0.0053673505):0.000003):0.0020907723):0.004187644,((((((((((KF716474:0.000002,KE-DBS-006:0.0107969746):0.0175377212,KY579585:0.0158797537):0.0249750974,(JN630901:0.0171544718,KM016216:0.0499831084):0.0072256058):0.0039376941,KM016187:0.0371036511):0.0050909086,(KC018624:0.0391028167,ON501456:0.0323671967):0.0158513895):0.0022000814,((((HQ993774:0.0310731821,MH317505:0.0205505558):0.0107868118,HQ993575:0.0313273885):0.0022904262,HQ993935:0.0276489872):0.000002,((HM002536:0.0267200764,((KJ185340:0.000002,(KJ185233:0.004203061,KJ185199:0.0042059168):0.0021145479):0.026973902,KC517058:0.0431938474):0.0043250089):0.000002,((((((HQ441707:0.000003,MH575299:0.0044281981):0.0345576612,JQ698375:0.0426690317):0.0044526819,HQ993746:0.0287592915):0.0188194617,ON501576:0.0437922257):0.0076830314,ON501591:0.0700735986):0.0020876298,(HQ993786:0.0234678819,MZ295239:0.089029376):0.0072271546):0.000002):0.0042846538):0.0018751091):0.000003,((MH317489:0.0453735636,(KC516879:0.0465395073,KR003380:0.0652825949):0.0023456673):0.0048035395,(ON501492:0.056132031,(KM016215:0.0580275608,OM109870:0.061727962):0.00171042):0.000002):0.0026088309):0.0031189821,(((HM119717:0.0200781662,(MH317354:0.0542327215,MK512807:0.0620767635):0.000002):0.0058725516,(((OM110082:0.0165153711,HQ993854:0.033003881):0.0063418331,((MF573214:0.0047455718,MF573215:0.000002):0.0452329035,(((JQ698415:0.0430257801,KC568524:0.0077676647):0.0220332367,HQ441656:0.0532850437):0.0162617903,(HM164118:0.0463436376,HQ993865:0.0396105743):0.0114458795):0.0059798889):0.0049678456):0.0016242893,(((HQ441595:0.0263324731,FJ623478:0.0268940471):0.0120438383,(HQ993888:0.0306532326,JX123572:0.0660014411):0.0116241059):0.0076092968,((MK513209:0.04327002,(KX306385:0.0099698441,KE-DBS-007:0.0093325459):0.0287463424):0.0104363246,MH317339:0.0645774346):0.0048595222):0.0023401721):0.000003):0.0021259128,HQ993908:0.0437616759):0.0011253856):0.0021423313,(ON501522:0.0396287042,JQ698413:0.0384207287):0.0130530163):0.000002,HQ993835:0.0250316435):0.0030709918):0.0021678917,((((((((MN791747:0.000002,MN791717:0.000002):0.000003,MN791736:0.000002):0.000002,((MN791711:0.000002,(MN791743:0.0021164989,MN791724:0.0042510112):0.000003):0.000003,MN791728:0.000002):0.000002):0.000002,(MN791730:0.002118167,MN791741:0.0021193155):0.000002):0.000002,ON959701:0.0085630555):0.0369467031,(HQ993830:0.0318763762,JQ698353:0.0375389939):0.0084138881):0.010020755,(((AF361872:0.0097179999,MK513364:0.0680907843):0.014134282,(((((((KX692215:0.0093776437,((((JN132362:0.0333872116,HQ993906:0.0242344492):0.0237843099,MH317332:0.0530716438):0.0080709921,MK513301:0.0591892683):0.0051454564,MH317395:0.0829056267):0.0029570909):0.000003,((((KJ907076:0.0352899865,ON501550:0.0847039674):0.0030444198,(((OM110003:0.000002,OM110022:0.000002):0.0545173749,MH317491:0.0882387506):0.0062576023,(JX123596:0.0613434455,JN628532:0.0958235765):0.0114302778):0.0047380761):0.0045683225,((((((((((((KX306417:0.0350665003,OM110042:0.0371616312):0.0026141133,KT022375:0.0530597548):0.0018524676,(((((JQ698429:0.0676508039,((((KX662385:0.0277623555,MG435422:0.0272269751):0.0058095371,FJ389076:0.000002):0.0123344678,((KT370862:0.0026054009,KP877903:0.0020729792):0.0463658783,OM109968:0.0617062911):0.0083920792):0.000681,HQ993964:0.0732874854):0.000003):0.0028144838,((KC516910:0.0128960132,MH317353:0.0402601378):0.0055916698,KT370869:0.0324564969):0.0188761014):0.000003,((((JQ480177:0.000003,HQ993635:0.000002):0.0074984458,HQ993642:0.000002):0.0201039492,KC517035:0.0223442532):0.0133209992,HQ993731:0.0292675883):0.0121972186):0.0020946065,OM110081:0.03889755):0.0040013616,(KX791028:0.0067740758,KX790973:0.0077553851):0.0512842986):0.000002):0.000002,((((KR003398:0.0082892528,KR003387:0.000002):0.0457912858,MH317396:0.0631242101):0.0137011402,MH317522:0.0864167976):0.000002,(MH317390:0.0450270195,(MH317308:0.0498459447,MH317377:0.0667243858):0.0039697825):0.0035528408):0.0048579285):0.000003,(JN628505:0.0440084591,(HQ993874:0.0259477238,KC516968:0.020904721):0.0074981429):0.0138143613):0.0042280479,(KC517053:0.0211461578,(((KC516931:0.000002,KC516974:0.000002):0.0181636451,MH317384:0.0758143967):0.0062362985,(ON501479:0.0668103037,(ON501520:0.0488137635,KX790994:0.0552400522):0.0112301554):0.0088988764):0.0089369756):0.0022766117):0.000003,(KP877936:0.0021901313,KT370916:0.013342264):0.0507130354):0.0020002431,(JQ071489:0.0267548048,(JN630907:0.0076438978,HQ993898:0.0188770519):0.026463977):0.0112078148):0.000002,(((((((ON959690:0.000002,((ON959685:0.000002,ON959681:0.000002):0.000002,(ON959687:0.0020947697,OM824818:0.000002):0.000002):0.000002):0.000003,ON959686:0.0020947679):0.000002,OM824819:0.0020887835):0.0564352838,(MH575338:0.050322189,(HQ993972:0.0385935172,HQ993683:0.0691352813):0.0098034374):0.0027856867):0.0091624941,HQ993845:0.0232241443):0.0025761875,(((((((KM016195:0.0403976714,HQ441706:0.036029337):0.0051165863,((MF573217:0.000003,MF573216:0.000003):0.0472103269,HQ441683:0.0470304605):0.0023134754):0.0026639767,JQ625624:0.0316926714):0.0063785417,EF368909:0.0205579601):0.0014627451,((KC516983:0.0061209793,(KR003400:0.000002,KT370890:0.0043438047):0.0511047919):0.0111806049,MH317398:0.0336607642):0.0076554237):0.0016507412,(HQ993880:0.0240763041,KX306474:0.0428071986):0.0159303437):0.000003,((((((((((((KC018578:0.0031320889,KC019000:0.0010081409):0.0155461524,((HQ993816:0.0103223417,JX123600:0.0225841439):0.0041945642,OM110273:0.0606484346):0.0041162109):0.0132974537,HQ993743:0.0473575279):0.0047290937,KT022364:0.0411018247):0.002281006,(JX123577:0.0707650725,(OM110036:0.000002,OM110048:0.000003):0.075770468):0.000002):0.0031244216,(KX791049:0.0347778546,MH317300:0.0451481412):0.0057642613):0.0022069672,MT993033:0.0335737082):0.000002,((JQ616924:0.0406369314,ON501613:0.0445996348):0.0075557489,(KC516978:0.0391971969,KX306420:0.0625240625):0.0083946172):0.0051244793):0.0041024451,((KP877900:0.0293598024,OM109841:0.0334020267):0.0014232074,(KX791043:0.0346223781,ON501545:0.0439909972):0.0124229962):0.0027027142):0.000002,((KM016221:0.0362009833,KT370883:0.0310813048):0.000320,(KC516938:0.0276876598,(ON501451:0.0263318828,ON501470:0.0331422973):0.0251950195):0.0101354199):0.0028451915):0.0041849619,(((MG435520:0.0111354882,JN628496:0.0444240635):0.0085834362,MH317305:0.0316305573):0.001054836,HQ993666:0.0431099747):0.000800):0.002130756,((((((HQ993762:0.000002,HQ993768:0.000002):0.0244508434,((HQ993800:0.022878286,HQ441674:0.0207115682):0.0068089576,((JQ616931:0.046900162,HQ993703:0.0234588542):0.0125000998,(KX306422:0.0236683855,HQ993953:0.0521055533):0.0016554735):0.0038979131):0.0021585925):0.0022776897,((KT370866:0.002491777,KP877908:0.000002):0.0317544484,(JQ616930:0.0394347022,KX306473:0.0401213882):0.0074052015):0.0234716343):0.0017032007,((HQ993761:0.000003,HQ993722:0.000002):0.0304725139,JN628483:0.0449580166):0.0029867708):0.000003,ON501536:0.0441715481):0.000002,((MH317514:0.0263495064,(KC516895:0.030663333,(KM016212:0.0426091052,MH317303:0.0668757802):0.0098804989):0.0037738506):0.0021855562,((((((HQ993956:0.0198545549,MH317458:0.0526143886):0.0042581179,ON501459:0.0553405506):0.0058608193,(KP877911:0.0213902502,ON501614:0.0837799252):0.0045205472):0.0044261105,(AY492766:0.0420343817,(MH317329:0.0573704823,MH317415:0.0686841657):0.0110396931):0.000002):0.000638,(((((((KX306410:0.0065472466,KX306425:0.0104560224):0.0292002586,(JN630908:0.025796222,OM109875:0.0457904846):0.0021453759):0.000003,KM016186:0.0365266828):0.0044037618,((KC517010:0.0343994948,(HQ993782:0.0348693251,HQ993664:0.0329436938):0.0313097683):0.0064367204,(ON501482:0.0428260372,MK512814:0.061778865):0.0184276813):0.0028372028):0.0018023203,((((MH317380:0.0919721055,OM110008:0.0855002596):0.0093769671,((OM109952:0.0429040869,MH317465:0.0138316355):0.0636470073,(OM109991:0.1088218582,OM110064:0.0993721529):0.0106859025):0.0060115653):0.0054274134,(OM110101:0.062549667,(OM110031:0.0798809637,OM109812:0.083397977):0.0173302818):0.0101491931):0.0079969701,OM109872:0.0762579129):0.0119808557):0.0021542388,AF457089:0.0468281101):0.000003,((ON501493:0.0496699513,JX123608:0.0469837693):0.0056144744,KT022378:0.0453471324):0.0069973033):0.0043549435):0.000003,KC517044:0.060771426):0.000002):0.0020891764):0.0020774609):0.0020916566):0.000002):0.004151017,(((AF457063:0.0079291042,(AF457055:0.0303400876,(MH317504:0.0590696285,KX306455:0.0556184082):0.0036616801):0.0021877163):0.000002,OM110032:0.0651437672):0.0069366024,((OM109854:0.000003,OM110029:0.000002):0.0019765614,OM110039:0.008362878):0.0385584382):0.0060921486):0.000003):0.0041569151,(ON501439:0.0599766317,(JN628461:0.0532568775,(JQ616925:0.0617575868,(KC516892:0.0692923535,((KR003386:0.0292603321,OM110063:0.0558479098):0.0162391641,MH317463:0.0955071984):0.0162845174):0.0020875914):0.0062296999):0.0070713542):0.000002):0.000002,(ON501526:0.0571489595,(((OM110041:0.0562280178,OM110090:0.0686364876):0.0081387464,((HQ441667:0.0239272248,JQ698356:0.0318669916):0.0235161697,(KX306388:0.0590981616,MH317333:0.0742885145):0.0103656554):0.0022618435):0.0049239498,MK513144:0.0491456035):0.0027635458):0.0085969983):0.0021022117,((((((HQ993904:0.0450601815,KX791004:0.0727881994):0.0194288851,(((MK513082:0.0619654317,KY364323:0.0622339352):0.0121713955,(KC516904:0.0448548174,MH317403:0.0837855186):0.0090511178):0.003908229,(MH317478:0.0494960155,OM110028:0.0962049968):0.0056886759):0.0071270686):0.0041445992,KX306467:0.0327743737):0.01643261,(KU498341:0.0263041678,(KC517012:0.0442768719,MG597252:0.0962914968):0.0153542147):0.0060654904):0.000002,((((((MG435660:0.0320078954,ON501569:0.0952822927):0.000002,(KY579607:0.0329382976,(KC517030:0.0597402232,(MH317461:0.0604792996,OM109826:0.0383418323):0.0269054631):0.000003):0.0068543488):0.0026669606,JQ616914:0.0355391871):0.000003,((((((((((((ON501565:0.0633378226,MH317349:0.0622613583):0.0095412312,KM016173:0.0314639662):0.0055532802,(KP877905:0.0422104803,((HQ441711:0.0641832804,(MZ295242:0.0608924537,MH317480:0.0427483843):0.0122537356):0.0056493625,(MH317471:0.0597523392,KR003389:0.0834279291):0.0076365571):0.002551126):0.000872):0.0022127019,((((((((((((((((DQ136749:0.000002,(((DQ136752:0.0020694263,DQ136744:0.0105174092):0.000003,DQ136759:0.0020690641):0.000002,((((DQ136761:0.0020698741,DQ136760:0.000002):0.000002,DQ136757:0.0020695504):0.0020674072,DQ136746:0.0020764041):0.000002,DQ136751:0.0041549957):0.000003):0.000002):0.000002,DQ136756:0.000002):0.000003,(DQ136754:0.0020663198,DQ136748:0.0041547918):0.000002):0.000003,DQ136758:0.0020679221):0.000003,DQ136750:0.006267828):0.0022674315,DQ136742:0.0018785819):0.0287990962,((((((DQ136633:0.0062581488,(DQ136640:0.0020563251,DQ136643:0.0020885617):0.0020894154):0.000002,DQ136635:0.0020717364):0.000003,DQ136638:0.004171093):0.0020643668,((DQ136641:0.0020580212,DQ136637:0.0062218246):0.000003,(((DQ136639:0.000002,DQ136634:0.0020569257):0.000002,(DQ136644:0.0020609377,DQ136636:0.0062317631):0.0020582029):0.0020629618,DQ136642:0.0020573593):0.002062263):0.000002):0.0280597213,((KC516962:0.0416847076,(HQ441726:0.0590120303,KC517028:0.0399618752):0.0145405759):0.0029690447,KX791041:0.053748277):0.0046991281):0.000002,AF457083:0.0261617075):0.0021921736):0.0021160901,(HQ993912:0.0341831421,HQ441618:0.0396669274):0.0078091537):0.0015842776,EU380762:0.0376141635):0.0043978778,(KC516992:0.031845115,HQ993643:0.0237976303):0.0038583229):0.000003,(HQ993887:0.0209269707,((((((KC018919:0.0039059429,JN628486:0.0202191853):0.0022868195,KC568525:0.0350167399):0.0058671247,MH317524:0.0213168512):0.010793733,KT022360:0.0639330132):0.00327969,KC516880:0.035218568):0.0088132316,(KX306442:0.0299625628,ON501583:0.0658025874):0.0058206964):0.0043795086):0.0045447673):0.000002,(KC517059:0.0294749528,KC516878:0.0317701575):0.0031565553):0.0020819446,(MK513182:0.0421538847,HQ993583:0.0379181385):0.001112826):0.000002,(((((((((KC517052:0.0148430215,OM110122:0.1398244827):0.001240547,((HQ993856:0.0189319332,JQ698401:0.0316987239):0.0030836377,(MH317467:0.045969164,ON501472:0.0397755032):0.0028710079):0.0026472101):0.0037707742,((EU110088:0.031116818,KM016202:0.024311814):0.000731,KC516956:0.0253606195):0.000003):0.000003,((((AF447846:0.000002,AB485632:0.000003):0.0112383717,KC516941:0.025330678):0.0040950779,(KC018959:0.0321711354,JN628498:0.0437902612):0.0089888746):0.000003,(JQ625658:0.0557634237,ON501532:0.079202394):0.0061552366):0.0039899927):0.0020840808,((((AF410230:0.023742308,((MK192551:0.0105073081,MK192555:0.000002):0.0061228909,MK192560:0.0043555822):0.0304401526):0.0039493523,HQ441619:0.0581991972):0.0052800623,((((KC019002:0.0045132874,OM109830:0.0021406043):0.0287403109,KP877959:0.0696315618):0.0057251678,((JQ625622:0.0021320323,JQ625604:0.000003):0.0354332604,(OM109829:0.0553944923,JQ698370:0.0642613621):0.000606):0.0043435088):0.0034777501,(((KC018921:0.0350837576,KC018621:0.0291083855):0.0012824192,KC018934:0.024695693):0.0298795447,MG435674:0.0332560434):0.0128599412):0.0023260147):0.000003,((EF612135:0.0113618069,((((MH575356:0.000002,MH575357:0.000003):0.0381408256,MK513048:0.0553779133):0.0022308021,ON501449:0.0489873754):0.0023026449,((OM109832:0.0014624813,OM109833:0.0051839712):0.0376901591,OM109831:0.0469163756):0.0248002389):0.0031961138):0.000003,((MH317389:0.0087483411,KY364312:0.0027991205):0.0328161692,OM109808:0.0480754122):0.0078512808):0.0021710571):0.0021046428):0.000002,(((((((OM110060:0.0147670592,MH317372:0.0548684806):0.0048984012,(HM164126:0.0018045716,(KR086419:0.000002,HM164121:0.000002):0.0092142316):0.0631813819):0.0026382468,(AY444182:0.0019426537,GQ400555:0.0190640622):0.0054913574):0.0025481942,HQ441615:0.0437515754):0.000002,(OM110103:0.0320239766,(KC568486:0.0329050644,((JQ698423:0.0057163318,(KC568518:0.0173355526,JQ698386:0.0014868528):0.0160632273):0.0262997113,HQ993585:0.0159453458):0.0299804681):0.001858802):0.000977):0.000003,(((((((AF457079:0.0200791487,KX306421:0.0267546545):0.0070579071,((KC516907:0.0315876996,(JN628465:0.031662786,KC517046:0.0196635568):0.0230708218):0.0104238931,((MH575314:0.0292047345,OM109988:0.0796088533):0.0274794023,ON501612:0.07769178):0.0044383588):0.000003):0.0115369255,((HQ441689:0.0244578484,HQ441662:0.0498294482):0.0067045512,KR003397:0.0548962316):0.0023741982):0.002524692,((((KX306445:0.0288692306,(HQ993940:0.0207392518,HQ993578:0.0575159687):0.000002):0.0021934328,((HQ441676:0.0526113821,ON501607:0.0507428377):0.000002,KM016206:0.0648846278):0.000002):0.0047752963,(((HQ993970:0.0239017566,ON501488:0.0759788211):0.0061053508,(KC018536:0.0461111527,KP877888:0.0587213458):0.0038967011):0.0021126539,(KC018567:0.0481133737,JN628529:0.094358152):0.000002):0.0023669026):0.000002,((KX306396:0.0270242523,HQ993724:0.0579264799):0.00572723,JQ698418:0.0603477576):0.0039346808):0.0022354379):0.0043301472,OM110112:0.0291137929):0.0017768198,(((KC568514:0.0525969385,(HQ993680:0.0568149552,(MH317404:0.1012293818,KC568509:0.0665422881):0.0133911869):0.0050189743):0.0075579414,MH317481:0.0421584414):0.0034453428,(OM109878:0.0580695413,(OM109970:0.000003,OM110024:0.000003):0.1111336921):0.0168625888):0.002101383):0.001938222,HQ993783:0.030645274):0.0022934179):0.0015895015,OM109695:0.0754847334):0.0026412165):0.0021013462,(AY435398:0.0022575415,((((AY435364:0.0082026288,HQ993603:0.0308813326):0.0034672889,KC018944:0.0321146815):0.0014804438,(HQ993960:0.0145381316,JQ480188:0.0140492641):0.0615063537):0.0063504116,(((HQ993598:0.0127647885,HQ993645:0.0428509888):0.0173162749,(((((MH575308:0.0105547522,MH575307:0.000002):0.000002,HQ441594:0.0020994851):0.0135768078,KC568507:0.0019889025):0.0300196982,HQ993950:0.0465468139):0.006956483,(KC516873:0.000003,KC516893:0.000002):0.0599179947):0.0093489704):0.000589,KC516985:0.0264895514):0.0023292827):0.000003):0.000002):0.00209107,((HQ441670:0.0240445394,(KX790967:0.0283431575,HQ993754:0.0308559225):0.0121686825):0.0094641993,(ON501511:0.0502098086,ON501481:0.066587355):0.0073094574):0.0022767717):0.000002,((((DQ079848:0.0163274469,((HQ441745:0.0420508372,HQ441614:0.0261666163):0.02015408,(OM109989:0.0532626515,MK513373:0.0547870419):0.000197):0.0023385843):0.0045218423,((((((((DQ136666:0.004200625,((DQ136667:0.004225745,DQ136662:0.0086009422):0.0021273074,(DQ136656:0.006730313,DQ136661:0.0131947042):0.0040308196):0.0021059021):0.000002,DQ136649:0.0085041515):0.0020987448,DQ136659:0.0020994838):0.000002,(((DQ136665:0.0107573741,(DQ136653:0.0021102012,(DQ136650:0.0021009758,DQ136652:0.000003):0.0042277428):0.0042875082):0.000002,DQ136660:0.0085406262):0.0019754766,DQ136657:0.012970353):0.0043615704):0.0039963705,DQ136654:0.008813499):0.0020985664,DQ136651:0.0023812212):0.0309779346,(((JQ698368:0.0360644675,(JQ698424:0.0351459278,((JN630896:0.0020273867,HQ993616:0.000003):0.057419145,MH317452:0.0549374331):0.000002):0.002646683):0.0054354486,(KC516891:0.0503309189,(KC568523:0.0218415041,JQ698409:0.0139434831):0.0389016768):0.000155):0.0029170258,(MK513243:0.0270772421,(OM110094:0.0534326094,KR003392:0.0864622086):0.0065089187):0.000003):0.0024108641):0.0041750637,((HQ993610:0.034280818,ON501491:0.0396914338):0.0054788359,KX306432:0.0663049652):0.000003):0.000002):0.0051883031,((HQ993823:0.0393225381,KX306395:0.0613696379):0.0149261741,MH575348:0.0194976551):0.0040550668):0.0018582613,(HQ993719:0.032160606,(ON501590:0.0652675442,(((MW443149:0.000002,MW443147:0.000002):0.000002,MW443155:0.000003):0.000002,MW443148:0.000003):0.0665104333):0.0068966008):0.0065143873):0.0023852318):0.0020970267):0.0021015543,(((AY435302:0.000002,EF612069:0.000002):0.0128792011,(HQ993946:0.0183227698,HQ441743:0.0446173675):0.013768164):0.0021388776,((HQ993843:0.0247412288,HQ441637:0.0428059315):0.0044858369,MK512874:0.0773066908):0.000002):0.0020762981):0.0020977512,((((((((HQ993631:0.0206444199,KC018977:0.069697148):0.0059545092,(KX306411:0.0447074966,KC516921:0.0399467318):0.0108721069):0.0047385631,(KC516952:0.0358120196,KX306390:0.039085768):0.0067400545):0.0059249553,KT022363:0.0463942777):0.0024719891,(HQ993781:0.0421638647,(MH575373:0.000002,MH575372:0.000002):0.066991099):0.0103182523):0.0044498964,ON959703:0.0659316337):0.0013728033,((KJ906649:0.0059306331,KC568495:0.0717286159):0.0084379528,KC517040:0.0645796992):0.0031048063):0.0021746168,KX306398:0.0507010773):0.000002):0.000003):0.0022426649,(((KP877935:0.000003,KT370915:0.000003):0.0471301285,MK513260:0.0635607596):0.0056003476,(HQ993892:0.0319065863,KY364322:0.0745498475):0.0045720571):0.0024320213):0.002053402,((MK513220:0.0217517155,MH317416:0.0541964674):0.0061669761,(JN628489:0.0617539082,HQ993847:0.0353102583):0.0144592612):0.0083337948):0.000003,KC516999:0.0277920176):0.004236526,(((HQ993676:0.0318139386,OM110054:0.0500246698):0.0034789304,(((((KX306408:0.0384645651,JQ480180:0.0647106021):0.0068825497,KP877954:0.0574749848):0.0037254819,(((((KC019083:0.0073398747,KC018961:0.0154758242):0.0109605695,HQ441652:0.0192415928):0.0054070412,MH317409:0.0533176566):0.0025584569,(((KC018952:0.017921004,(KC018905:0.0128588573,(OM109860:0.013656963,OM109828:0.0190726722):0.0062140492):0.011620688):0.000002,OM109827:0.0087787544):0.0023873142,((OM109879:0.000002,(MK192605:0.0120296045,MT416664:0.0329466727):0.000298):0.0048465371,OM110274:0.0371878899):0.007450019):0.019209822):0.022050729,(KC516911:0.0278008524,MK513295:0.0721861336):0.01874567):0.0035824641):0.0061769479,(KC517027:0.0536809397,(KC517045:0.0406657585,ON501483:0.0562023025):0.0015074416):0.0058999843):0.000003,((((((((((HQ993654:0.0236438272,HQ441642:0.0297093299):0.0029795316,((KC517055:0.0177725938,(HQ441728:0.0243876104,HQ441592:0.0244789096):0.023445801):0.0114590206,(KX306464:0.0343586968,(OM109851:0.0511571254,OM110045:0.1031015994):0.0117696409):0.000002):0.0047693708):0.0015870235,JN628478:0.0302540236):0.0038611059,KC019067:0.0782962102):0.0110386135,((JQ698416:0.0260940627,((((((DQ136795:0.0282024256,KX790998:0.0356940885):0.0131574906,JN628528:0.0562296349):0.0028364291,(HQ441692:0.035855035,MN240773:0.1106276799):0.0063451815):0.000979,(HQ441686:0.0475193912,HQ993745:0.0511364508):0.004619848):0.0058154845,(HQ993713:0.0467574533,((MH575303:0.0062456779,MH575302:0.000002):0.0140106102,JQ698350:0.0041339003):0.0514827836):0.0045697337):0.0034267795,(KC018948:0.0487582171,HQ993634:0.0367454643):0.0034018071):0.0162205827):0.000002,HQ993890:0.0598696552):0.002532112):0.0069589524,(JN628506:0.0465173805,KC517004:0.0343399341):0.0176098095):0.000002,(KT022369:0.0516353281,JN132275:0.0989218801):0.000002):0.0030647225,AF539405:0.0562388539):0.0119079769,(ON501457:0.0822307711,KR003384:0.0658265377):0.0233147887):0.000003,KX790969:0.048218129):0.0025184581):0.0021960226):0.0024421068,((((FJ623480:0.006276416,KC018634:0.0108996964):0.0122923456,OM109834:0.024162924):0.0060070007,KC018913:0.0347191637):0.0224949113,(KC516919:0.0567525436,MH317425:0.0943680717):0.0075134311):0.0114399394):0.0020707541):0.0023253066,(OM110108:0.0683204848,KY364341:0.0750835061):0.0136782445):0.0010620053,(JN628519:0.0514015949,JN628467:0.0493815581):0.0131128424):0.0085384151,((KX790971:0.0362823013,KX790988:0.0309200407):0.0371478799,(ON501602:0.0456277675,MH317386:0.0232311674):0.0403134754):0.0087394969):0.0027689454,((MH705151:0.0437976316,(ON501534:0.0325130136,KM016188:0.0611471671):0.0049278825):0.0058316196,OM110083:0.0435700763):0.0152112748):0.0069708269):0.0042791862,(KC513715:0.008627782,JQ364526:0.0107879625):0.0279728923):0.0024345765,(((((((((((((((((((((OM824997:0.000002,OM824994:0.000003):0.000003,OM824998:0.000002):0.0187766133,(KC018939:0.0085211396,(OM109819:0.0242768506,(KE-DBS-008:0.021788603,MT185296:0.0045121775):0.0106103848):0.0144528598):0.001851901):0.0088058713,MG435976:0.0265599261):0.0071953738,JX460269:0.0083078803):0.0179369202,JQ698392:0.080599184):0.0114236041,EF612098:0.0279849074):0.000003,KC841691:0.0272342517):0.0082104405,HQ993941:0.0276133973):0.000003,(MF138697:0.0347456104,((HQ993925:0.0419395466,(JQ698362:0.0486593375,JN132274:0.0629229046):0.0070494733):0.0139407365,(HQ441680:0.0344853807,HQ441617:0.061704565):0.0151285265):0.0021718623):0.006281582):0.0094135827,(((((JQ364539:0.0041153719,KC513728:0.000003):0.0197395506,(OM109977:0.0452373623,KM016203:0.0257256215):0.0061293665):0.0105953606,AB098333:0.0353331621):0.0023002514,(OM110086:0.0299682065,(OM109877:0.0693428661,MH317464:0.0565871414):0.0178515107):0.0073672687):0.0018349538,(KJ906737:0.0118663148,KC841687:0.035987513):0.0063231363):0.000003):0.0019830108,KC516996:0.0544624394):0.000003,(AY435236:0.0086513773,AY492777:0.065662618):0.0022238607):0.0020777312,((((((((KJ906844:0.0246253275,HQ993716:0.0404385236):0.0040292776,KX791024:0.0503810003):0.0048404547,HG780710:0.0148291888):0.0020381927,EF612160:0.0331680668):0.0083969033,((ON501460:0.0380901601,MK192619:0.0483571369):0.0079476536,((KX790972:0.0513127924,(HQ441633:0.0526014539,KX791018:0.0707486115):0.001945305):0.0021193977,(KP877955:0.000003,KT370895:0.0087960853):0.0296297221):0.0024510368):0.0045127073):0.000002,(AY435320:0.0192674856,(OM109771:0.0644233467,MN650463:0.0424070673):0.000002):0.0022111874):0.0041226831,(((OM109815:0.0206248137,(KC517050:0.000002,KC517013:0.000003):0.0165931397):0.0170978539,KX790964:0.0833128391):0.0067440047,KY579528:0.0441920801):0.000002):0.002065001,(OM109880:0.0179579369,(HQ993809:0.0389795944,MH317497:0.0764431399):0.000597):0.0023033026):0.0020487722):0.0020167548,(((((KC841721:0.0078054958,MH317299:0.0439425095):0.000002,AB285785:0.0093198736):0.0015304577,JN652167:0.0386806014):0.0031560658,HQ441704:0.0582943862):0.0020041256,KC513716:0.0431897718):0.000759):0.0020921172,(((MG435540:0.0166365862,(((EF612111:0.000003,AY955743:0.000002):0.000002,AY435331:0.000002):0.0371521378,OM110058:0.0622607206):0.0024133838):0.008496954,((KC513717:0.0227818313,(HQ993931:0.0450836769,KM016217:0.0737632164):0.0040706833):0.0024237852,((MN179177:0.021556482,HQ993859:0.0304943217):0.003017768,KC841708:0.0256178813):0.0060089334):0.0064636234):0.0078699378,(MF565650:0.0225837859,HQ993765:0.0297759051):0.0069395825):0.000003):0.0020535583,(JN628495:0.0630327186,(HG780616:0.0366340604,(KE-DBS-009:0.047088101,OM109992:0.0703780541):0.0040664364):0.0069791495):0.000003):0.0022294869,(((JQ364522:0.0140635619,AY955750:0.0252937914):0.0059092382,OM110050:0.0569767565):0.0024645801,JQ480169:0.0406571969):0.005709785):0.0016586129,MH317434:0.0761575387):0.0027070994,JQ698422:0.0292961143):0.0037548205,((AF457081:0.0636647712,(JN132361:0.0328121741,KC018991:0.0841071876):0.0064837505):0.0037654336,JN630900:0.0526987547):0.0041715665):0.0079035223):0.0072690691):0.012671112,HQ993965:0.0649803507):0.000003):0.0042080446):0.000003,((((((AF457086:0.0465246086,HQ993651:0.006250174):0.0034620891,HQ993758:0.0273715912):0.0040587883,(((((JN628502:0.0704081658,KT022373:0.0281327743):0.0040848724,(((((((KX302477:0.000003,KX302476:0.000002):0.000002,KX302475:0.000002):0.0033070863,KX302513:0.000002):0.0237806951,HQ993620:0.028261967):0.0070534747,(((KC568528:0.005970859,JQ698425:0.000002):0.0404556041,(HQ441659:0.0321355071,JN628512:0.0428605897):0.0124953991):0.0013406654,((KX791035:0.035363778,ON501543:0.0201169663):0.0233504414,(HQ441703:0.0110721248,JQ698345:0.0202973946):0.0178986694):0.0142664303):0.0033868181):0.000002,HQ441627:0.0472530763):0.002190081,(((JN628491:0.0276699804,AY322193:0.0299906156):0.0018152815,(KC516945:0.0132723391,(HQ993749:0.017647796,(HQ993885:0.0209659387,OM109817:0.0827963602):0.0035681583):0.0036248342):0.0025473266):0.000003,JN628470:0.0439656718):0.0021487337):0.0019556763):0.0016166718,(JX123606:0.0020529382,JQ625633:0.000003):0.0523308538):0.0016072895,((KC568513:0.0136068497,JQ698374:0.000002):0.0310288364,KT370872:0.0450340007):0.011141252):0.0023752582,(MK192603:0.0798641631,(((ON501585:0.0256667887,OM109994:0.0424726202):0.0047783034,HQ993764:0.0608545875):0.000003,(HQ441661:0.0265079749,MH575315:0.0346140427):0.0069840943):0.0073249117):0.000002):0.0022078954):0.0022034725,((((((((((((((HQ993884:0.0478721904,HQ993721:0.0415346114):0.002146588,MH317326:0.0359479858):0.002217059,((OM109835:0.0165917859,OM110282:0.0407540291):0.0263102536,JQ071459:0.0222343284):0.0063662998):0.0019606703,AF457065:0.0587593142):0.000003,(((((KX791047:0.0042442269,KX791008:0.0019699077):0.0231718772,KC516982:0.0378679574):0.0095095071,((HQ993811:0.0081965446,HQ993860:0.0027952442):0.021577247,OM109849:0.0338366727):0.0022961588):0.0024852494,(KC517000:0.0260304712,(KX791017:0.0488277059,MH317476:0.0576325303):0.0050563971):0.0044730784):0.0065805175,KX306389:0.0382700921):0.000003):0.0018063633,(((HQ441737:0.0172969003,(((HQ993581:0.0308427314,ON501454:0.0604493731):0.0030577135,((MH575298:0.000003,HQ441702:0.000002):0.0512158604,MK512916:0.0545796103):0.0105208093):0.0028753966,((KC568530:0.000002,(MH575361:0.0021156253,MH575362:0.0021870781):0.000001):0.011213138,JQ698427:0.0021128068):0.0328190233):0.0026815997):0.0057017118,((JQ698406:0.0100110327,HQ441687:0.0137477392):0.016254967,JQ698343:0.0116782482):0.0110934763):0.0046046999,HQ993920:0.0140661373):0.0041777834):0.004414355,AY611715:0.0374783646):0.0041232561,(((JN132272:0.0536033961,KF530931:0.0215117176):0.0053826284,((EF612002:0.000002,AY428672:0.000003):0.0121753582,MN240781:0.1002237326):0.0050581433):0.0021542627,EU251808:0.0483570455):0.0051141574):0.000002,JQ698369:0.0605148394):0.0024779729,JX460433:0.0320073043):0.0027549011,((EU110085:0.0377299911,(MH366981:0.0220347545,MH366916:0.000002):0.0257220847):0.0025104086,(((GQ462417:0.0216035592,JN628503:0.0614888885):0.0058231666,JN628513:0.0943492086):0.0043960363,((EU251825:0.0146862279,EU251815:0.0034071089):0.014463134,HQ993876:0.0415128302):0.0018671638):0.0020766067):0.0021988622):0.0041540889,(((HQ993877:0.0243152139,OM110091:0.0637603566):0.0084879931,KC516912:0.0227108517):0.0052973388,(HQ993738:0.0603935237,(OM109980:0.0871096658,OM109844:0.106268127):0.021781692):0.0014329949):0.0021865615):0.0039228671,((((JN132273:0.0610111325,KP877946:0.0989034489):0.0095749606,JQ698412:0.0505767249):0.000002,((KC568506:0.0083873497,JQ698355:0.0115281226):0.0100566014,HQ441647:0.0176685445):0.0294207154):0.0040648097,(((ON501610:0.0627555123,AY322190:0.0161449857):0.0126960864,(HQ993715:0.0684131726,((KX306403:0.0213644387,MK513140:0.0389290973):0.0064891324,KC516896:0.0318665382):0.0012547139):0.0088950806):0.0074299088,KC517025:0.0403785593):0.000735):0.000002):0.0062590098,(MK513232:0.0251497649,(HQ993740:0.000003,JQ480176:0.000003):0.0432777036):0.0021898597):0.000002):0.003316241,KC517015:0.0387927233):0.0031416956,(AY492753:0.0388543423,(KC018995:0.024234873,(MT993163:0.0428927172,(KC568510:0.0329235713,JQ698366:0.0181452763):0.0325235961):0.0014467178):0.0043123174):0.0056088619):0.0060548411):0.0083765308):0.0020736806,(HQ993655:0.0445162464,HQ993973:0.0582636301):0.000002):0.0020150996,(KX692201:0.0113346658,JN628509:0.0695112898):0.0042547133):0.002099319,((EF612094:0.0183730415,((KE-DBS-010:0.0308435186,OM110272:0.0733273495):0.0526713826,OM109953:0.098535105):0.000003):0.0069694768,((AM933291:0.0264854277,MK512822:0.0427030647):0.0088362651,OM110098:0.0259499621):0.0040811563):0.0088955878):0.000002,(((((FJ623482:0.0492139576,(JQ698351:0.0210808473,(HQ441701:0.0120104989,JQ698354:0.000002):0.0243289115):0.0164688069):0.0027168165,(AF410245:0.0299666641,HQ993974:0.0407260704):0.0098687569):0.0018897029,(EF612176:0.0197944204,OM110055:0.0421907924):0.000084):0.000002,(((HQ993700:0.0133705681,JN628524:0.0339760507):0.00747712,KX306454:0.0482783446):0.001881073,(((HQ993720:0.0461589323,((JN628477:0.0382445157,MH317473:0.0729675849):0.0041037344,HQ441719:0.0502992991):0.0018811528):0.0072831634,HQ993780:0.0497431326):0.0023159329,(HQ993586:0.0388301352,HQ993769:0.0441900867):0.0068394947):0.0031907082):0.0044946418):0.0020499435,((MG435855:0.0080328933,KC018767:0.0902042061):0.0078393963,JQ698403:0.0363426224):0.0110740822):0.0021348139):0.000002,(((((KC516976:0.0293819372,((KC516964:0.0158345669,KY364308:0.0478570309):0.0033367613,HQ993767:0.0280324517):0.0097923729):0.0019487551,KJ907003:0.0269973369):0.0024819725,OM110034:0.1317705425):0.0022068911,(((HQ993606:0.000002,HQ993573:0.000003):0.0328238524,ON501500:0.0801362772):0.0046560496,OM110110:0.0687417894):0.0138978661):0.0057715879,(KC841772:0.0347493204,((KJ906992:0.0320045647,(JN628485:0.033308906,MH317381:0.0570463665):0.0159650366):0.0087963833,FR666612:0.0310691544):0.0067137965):0.0034339807):0.0038055611):0.0062171677):0.0027475206,(((KC516884:0.0370100537,OM110030:0.073105639):0.0149650912,(((((((KC841661:0.000003,KC841670:0.0022454763):0.0240522008,HQ993827:0.0704787363):0.0069335306,(ON501524:0.0695266387,(((KT370886:0.0704167466,(((((OM825091:0.000002,OM825086:0.000002):0.000003,OM825093:0.000002):0.000003,OM825090:0.000002):0.000002,OM825085:0.000002):0.000003,OM825088:0.002057167):0.1160474775):0.0085255373,ON501598:0.0840014932):0.0155604805,OM110131:0.0781004171):0.0113289372):0.016114465):0.0064367132,ON501446:0.092880368):0.000003,((((KX306451:0.0093676613,OM109983:0.0865859411):0.0341496709,((HQ993825:0.0651006436,ON501549:0.073402618):0.000002,(((HQ441684:0.0490551775,((KC568529:0.0331416368,HQ441605:0.0091723032):0.0251175474,HQ993747:0.0265155391):0.0053593863):0.0056063844,((HQ993618:0.0400964322,HQ441729:0.0520591396):0.0133265572,HQ993902:0.0193195134):0.0058146215):0.0073074877,KX791034:0.0360211669):0.0131003743):0.0077224838):0.0045409337,KX791014:0.0529061584):0.0073912416,((((HQ993589:0.0243483009,AF457052:0.0734855482):0.0065006903,MH317506:0.0780442783):0.0110828421,KP877910:0.04789331):0.0043956181,((MH317312:0.0389741235,MH317316:0.0083964421):0.0446160102,KC568493:0.0628926893):0.0075021195):0.0150567822):0.0061345278):0.0016359317,(HQ993621:0.0443846993,MH317472:0.0595013116):0.0155318902):0.005026575,(((((KC018544:0.0380751974,KC018750:0.0459931892):0.0106014763,OM110278:0.0299122457):0.0158168169,(KE-DBS-011:0.0128048378,KE-DBS-012:0.0087066439):0.050069159):0.0155354462,MK513103:0.1097667723):0.0124535405,KC516971:0.0552778548):0.0067080188):0.0016816765):0.0020774357,OM110053:0.0539777368):0.0027466762):0.0014955333):0.000002,(((HM164125:0.023904625,((MH575354:0.000002,MH575355:0.000003):0.0126003484,JQ698360:0.0090640996):0.0358110808):0.0049741583,(JQ625631:0.000003,JX123677:0.0021027448):0.0559004395):0.0157808927,((((((KX790986:0.0416223634,((OM109887:0.0391096715,OM110037:0.1103761466):0.0152107984,OM109837:0.0727076798):0.0070040636):0.0024057653,KP877944:0.0433360854):0.011940902,(OM109839:0.0376298127,(MH317373:0.0733659383,(ON501502:0.0809295624,MH317453:0.083547921):0.0079691855):0.0133358245):0.0081910917):0.000002,((KE-DBS-013:0.0526941262,OM109873:0.0469792737):0.000250,((OM109852:0.0493846792,OM109846:0.0685431924):0.0132325956,((MK513370:0.0516439761,OM110047:0.0843769441):0.000002,(OM110046:0.0451705212,OM110075:0.0746540382):0.0121167658):0.0084572086):0.0067693624):0.0021975951):0.0014224517,HQ441723:0.0649766806):0.0024912269,((MH317488:0.0488171549,OM110089:0.0752279621):0.000948,((OM110079:0.0429756379,((((MH317397:0.0250727109,OM109960:0.0871740324):0.0031797342,(KY364329:0.0556967923,KY364307:0.0566198455):0.011951832):0.0056001923,MH317507:0.0703387112):0.005190602,(OM110070:0.0572607889,(OM110105:0.1045906214,OM109965:0.0953922451):0.0185045961):0.0149319929):0.0031577984):0.0029617824,((OM110088:0.0455984951,((KY364291:0.0619336998,MH317356:0.1292782166):0.000003,KY364335:0.083186768):0.0056339437):0.000002,(OM110087:0.0791834188,((JN132302:0.0699615624,(MK512837:0.0739872625,OM110099:0.0670840091):0.0089526538):0.004650589,((OM110085:0.0652684315,OM109769:0.0590181569):0.007804445,OM110074:0.1023158404):0.0067296661):0.0080231252):0.0027945103):0.0023453485):0.0081346957):0.000002):0.0020916799):0.000002):0.0020754482):0.000003,(((((((((((((((KF716475:0.0081572798,MK192596:0.0109488602):0.0038428406,KC018726:0.0025188217):0.0022712862,(KC018845:0.0145628161,MK192609:0.0046118749):0.004375252):0.006290603,MK192568:0.0145866302):0.0131170885,(KC018640:0.000002,KC018951:0.0104161555):0.0141910564):0.0263607868,(JQ698410:0.0367606403,KX306453:0.0478711223):0.000461):0.0035047399,((ON501448:0.0333063591,ON501463:0.0212346196):0.025392862,HQ441678:0.0337448623):0.0043959718):0.000003,((((KC516877:0.0088045311,ON501455:0.0768461054):0.000003,KX790968:0.0344038071):0.0022101877,(HQ993628:0.0448125413,JN628473:0.0316782581):0.0037411047):0.0042226984,((HQ993695:0.01908566,(KC018897:0.0640064477,(KP877902:0.0015459897,KT370861:0.0167864449):0.0671280507):0.0065913686):0.0041313987,(KC516953:0.0261050223,KP877896:0.0637241492):0.0032044584):0.0013874001):0.0021422429):0.0021312025,(HQ993828:0.0201717827,(KX306382:0.0373522699,(KM016191:0.0233243698,AY492759:0.0231919745):0.0200040602):0.0115489383):0.000002):0.0042865088,((((EF186206:0.0472465772,((((AF457053:0.0253843489,KX790995:0.0733488316):0.0077116524,KC018573:0.0548417635):0.0031780544,(ON501539:0.000002,ON501553:0.0020973703):0.0890784545):0.000649,(HQ993725:0.047778411,KY364325:0.1046309853):0.000181):0.0024667037):0.000003,(((HQ993668:0.0050135091,HQ993959:0.0221462662):0.0097624899,((AJ286980:0.0219652382,(KC517016:0.0090985829,ON501595:0.0803937482):0.0058652992):0.0036122982,HQ993915:0.0469296499):0.002068937):0.0036997146,((JN132304:0.015333143,((KX306426:0.0420940795,HQ993855:0.0263375106):0.0151458034,JN628516:0.064856703):0.0042285552):0.0039835353,(MK513376:0.0623174329,KX790974:0.0480256268):0.0214245026):0.0033510777):0.000002):0.0021027163,(KX306387:0.0397653705,((OM110113:0.0162814098,(JQ480179:0.0321832472,HQ441638:0.0520592214):0.0068089653):0.0026576351,(HQ993756:0.0439638838,JN628522:0.0475953991):0.0165282399):0.0021786857):0.000003):0.000855,((MH575371:0.000002,MH575370:0.002170792):0.0419194298,HQ993841:0.0368553918):0.0094701367):0.0055982539):0.0020849365,((HQ441644:0.000002,MH575331:0.000003):0.0579406231,HQ993637:0.0567283622):0.0096741086):0.000003,(((KJ907060:0.0177034372,((((MN791791:0.000002,((MN791796:0.000002,(MN791780:0.000002,MN791781:0.000002):0.000002):0.000002,MN791786:0.000002):0.000002):0.000002,MN791785:0.000002):0.000002,MN791792:0.0020456382):0.0020395984,MN791798:0.000002):0.0285062334):0.000002,((((JX123580:0.0050480261,JX123655:0.0011557609):0.0360223521,ON501442:0.0447157106):0.0095227765,((((((KP877891:0.0044540704,KT370899:0.0293025581):0.0101279358,OM109816:0.0272561112):0.0093220486,((KX306378:0.0138517397,JQ698371:0.0471218205):0.0054559856,(KR003405:0.0322330233,OM109882:0.0603535894):0.0082344453):0.0042036262):0.0032695555,((MK513398:0.0593451493,MK513113:0.1033322116):0.0101117944,OM109973:0.0985479678):0.004426843):0.000003,((((HQ441710:0.0042949107,JQ698419:0.0043545521):0.000002,JQ698361:0.0066700881):0.0077759318,HQ441597:0.0276105693):0.0125552896,HQ993968:0.0418797478):0.0040128554):0.002209318,((KC018770:0.0130517217,KY364315:0.0610431748):0.0113855475,OM110035:0.0477297594):0.0017085019):0.0067654497):0.000002,(KM016214:0.0186043449,(((KC517011:0.0290646466,ON501465:0.0736442972):0.003489944,(((FJ623487:0.000003,KC019003:0.000003):0.0148734054,KC018922:0.0151975116):0.0466172898,OM109886:0.0474174077):0.0094909161):0.0028847098,HQ993867:0.0572386946):0.000002):0.0021626647):0.0019888634):0.0020887647,(((((((KC516998:0.020913109,(OM109867:0.0181636672,(KX791036:0.0707150082,ON501561:0.0904645473):0.0077115255):0.01468416):0.0135915009,ON501508:0.0373945693):0.0023433647,MH317485:0.0610065762):0.0069195374,(((MG549751:0.000002,(MG549492:0.000002,(MG549605:0.0041524782,MG549764:0.000003):0.006450572):0.000002):0.000003,MG549763:0.000003):0.0429822282,(HQ993805:0.030513169,(HQ441744:0.0159443059,KC568484:0.0038307636):0.0698179026):0.0047738754):0.0043816168):0.0024037734,(OM109853:0.0330861124,ON501597:0.0523696836):0.0044727783):0.000003,(MH317454:0.0585260067,MH317318:0.0646298428):0.0144559171):0.0021933589,((KY579571:0.035806478,MK513153:0.0558905885):0.0054579911,KX790987:0.0483073958):0.000003):0.000002):0.0021043548):0.0020867857,(((HQ993910:0.0202736183,HQ993793:0.0216345835):0.004588092,HQ993905:0.0427912762):0.0068156789,(((((((((OM825070:0.000002,OM825069:0.000002):0.000002,(OM825063:0.000002,OM825071:0.000002):0.000002):0.000002,OM825068:0.000002):0.000002,OM825065:0.002049134):0.0438871204,KX790980:0.0754588194):0.0098228478,HQ993822:0.0428252036):0.000002,MH317484:0.0304234049):0.0056010365,MH575317:0.0488341844):0.000003,((HQ993602:0.0226151122,ON501580:0.0971337921):0.0126610426,MK513387:0.0672882516):0.002757704):0.0033916798):0.000002):0.000003,(((MK513217:0.0330014855,(MK513117:0.0644241037,KY364292:0.0592096988):0.0151761003):0.000003,((((OM110096:0.0350542118,MK512781:0.086564232):0.0134265082,(OM109838:0.0316438136,MK513263:0.0837795263):0.0165540211):0.006811042,((((((((((JN132300:0.0390817851,((((OM110056:0.0631343085,((OM109856:0.0791935885,OM109966:0.0975164958):0.011155572,((OM109842:0.1129584671,OM109963:0.1014430531):0.0156412785,OM109978:0.1135795474):0.017064097):0.0082893232):0.003512813,OM109961:0.1389516588):0.0040796712,(OM109845:0.063948175,(OM109869:0.0045207473,OM109874:0.000003):0.1212727122):0.0110699885):0.0089227062,OM109770:0.0894948716):0.0041256634):0.002361254,((MH317470:0.0633647957,OM109866:0.0709277835):0.0045928443,MH317462:0.0848380005):0.0055371195):0.0026539342,OM109955:0.1466094048):0.0034658907,(MH317364:0.0689666289,(OM110066:0.0849907044,OM110069:0.0825405037):0.0151728817):0.0077464598):0.0054406296,((OM109967:0.0468812941,OM109855:0.08527971):0.0141330567,(((OM110111:0.0634351887,OM110044:0.1065676431):0.0023959561,((KP877945:0.0582624424,OM110049:0.066102547):0.0048670265,(((OM109972:0.0845255501,OM110115:0.1431159286):0.0143256628,(OM109959:0.000002,OM109971:0.000003):0.1484731599):0.0127019811,(OM110119:0.0926881122,OM110002:0.1434423571):0.0122257541):0.0103339937):0.0047413932):0.0078005898,(((OM109995:0.0621584182,OM110084:0.0772297549):0.0080226354,OM109810:0.0658331528):0.0067296832,(MH317379:0.0706067284,OM110095:0.0958835723):0.0029394089):0.0063848379):0.000002):0.0067175194):0.0035440344,(MH317297:0.0859550702,OM109868:0.1415196668):0.0178737267):0.0019205027,((OM109836:0.0592325767,MN240774:0.1302772061):0.008158874,(OM110038:0.0560651985,MH317511:0.0830271889):0.0112724818):0.0048391008):0.0046927193,OM110001:0.1241381241):0.000003,(((((OM109984:0.0552801968,OM110118:0.0715435591):0.0085169412,((OM110023:0.0835363628,OM110052:0.0703248204):0.0070900532,((OM109811:0.0696622356,OM109990:0.0760668517):0.0189417799,((KM016174:0.0789257726,OM110071:0.1143666572):0.0229669893,OM110093:0.1127004481):0.0087604359):0.0115369035):0.010701962):0.010631473,OM109871:0.0750311991):0.0059098766,OM109950:0.1053741443):0.0071485255,(OM109954:0.0935422421,((MH317428:0.0865475797,OM109956:0.112095152):0.0176652345,OM109888:0.0831722887):0.0072988031):0.003001044):0.002497562):0.000001,MH317369:0.0566305617):0.0058523033):0.0019990715,((((OM109964:0.0604424471,MH317517:0.0233531573):0.0097853648,KC568520:0.0559131616):0.001903469,(OM110116:0.119238999,OM109951:0.1174921881):0.0065837112):0.0024865936,((MK512952:0.0591179393,MK513205:0.0564342996):0.0218648098,HQ441747:0.0889043649):0.000003):0.0025140655):0.0020569734):0.0021365388,((((((HQ993875:0.0367394033,KC516922:0.0611694957):0.000003,(KC516928:0.0472461362,OM109957:0.0571767688):0.0025619017):0.000734,(ON501552:0.0544369945,MH317499:0.0702588604):0.0207634457):0.0059918693,OM109865:0.081075073):0.0032804109,MK513168:0.0715608959):0.000003,((((KC516908:0.0175274892,OM110104:0.0640723689):0.0120010914,(OM109863:0.0245970809,KX306470:0.0655844951):0.0053651863):0.0062657836,((KC018723:0.0215587037,((((OM109822:0.00642888,OM109824:0.0043947791):0.0020931307,OM109823:0.0045253218):0.0121485497,KE-DBS-014:0.0706011224):0.0191148167,KC018658:0.0440365067):0.0051262898):0.0045703637,(MT185162:0.0026057043,MT185271:0.000003):0.0293744925):0.0160978111):0.000002,(JN628494:0.0556186943,ON501587:0.0532063267):0.0114494696):0.0043466317):0.000003):0.0020917443):0.0020885699,KE-DBS-015:0.0463664414):0.0020895639):0.0020875533,(((((GQ400175:0.0341171786,HQ441696:0.0608293181):0.0125100214,(KC568526:0.0275819446,(KX306434:0.0021213354,KX306433:0.0044673883):0.0324920596):0.000003):0.0024346273,(KX692024:0.0199993419,(HQ441663:0.0226601637,((MH575359:0.0160884973,MH575358:0.0059198198):0.0409134105,HQ993661:0.0456305177):0.0082141796):0.0065916603):0.0020182626):0.000002,((((HQ993850:0.0310603451,(KX306379:0.0323325075,(OM109818:0.049780212,OM109876:0.0721964798):0.0062984209):0.0024578252):0.000002,(((((((((((((KC018918:0.0471172347,MK513029:0.0752959897):0.0125017283,((KC018926:0.000002,FJ623479:0.0025440398):0.035968476,((HQ993851:0.0277690109,MH317399:0.0410060074):0.0017455769,HQ993901:0.0406811116):0.000003):0.0106481339):0.013220666,((((KC018904:0.000002,KC018699:0.000003):0.0111526059,KC018587:0.00381046):0.019907458,(KE-DBS-017:0.0594530643,OM109883:0.0040379397):0.0305047713):0.0199389797,(KP877901:0.0055460821,KT370919:0.0068750043):0.0227980807):0.0096376093):0.0024148045,(((KM016209:0.014485862,KM016190:0.0052945984):0.0321043925,KM016171:0.0498784395):0.0188807173,OM109775:0.0475359854):0.0070410323):0.006527326,(((HQ993667:0.000002,HQ993775:0.000002):0.0364230929,((JQ698411:0.000002,MH575339:0.0021021606):0.00207538,HQ441727:0.0086289429):0.0531309937):0.000955,(JQ698428:0.0253831022,JQ698402:0.0224417429):0.0443515271):0.002528046):0.0022352475,(((HQ993928:0.03823315,ON501541:0.0638443886):0.0033941368,(KT022365:0.0245573205,ON501573:0.0787104248):0.0249043427):0.0067967131,JQ616937:0.0523043872):0.0041251535):0.0021563093,((((((((KT833393:0.000002,KT833478:0.000003):0.0301471386,KX306391:0.0504572821):0.0027443866,KX306439:0.0384820523):0.0039457979,(HQ993897:0.0379938566,(HM164117:0.0799704856,MH317430:0.0721955937):0.0023733457):0.000002):0.0162472536,(MH317451:0.057732884,((KX790966:0.0378991828,HQ441607:0.0249439615):0.0265226255,(MH575344:0.000002,MH575345:0.000003):0.053479971):0.0115298174):0.0020924103):0.0017214261,KX306449:0.0468112315):0.0030522263,(KC018868:0.0645796481,JN132359:0.0388702108):0.0098625869):0.0016515473,(KM016207:0.060537459,KC516977:0.0278294442):0.0260547842):0.0016884636):0.0065000691,(KC568501:0.0550324735,(KE-DBS-016:0.0763387275,KC018853:0.0592862436):0.0126578493):0.0092148145):0.000003,(KC516937:0.0366489992,(HQ441658:0.0469829917,(JQ625651:0.002141322,JX123651:0.0019553136):0.0538406484):0.000542):0.002460668):0.0061149124,(((MG435458:0.0083438263,OK624492:0.0097868205):0.0404398362,AF484512:0.0280027026):0.0141441259,MH317361:0.0649179052):0.0056150695):0.0025096642,(HQ441608:0.025754833,JX123588:0.0444367071):0.0115519716):0.000002,(HQ441601:0.0448790782,HM164128:0.0381890267):0.0068818851):0.0018709152,(((KX791046:0.000002,KX790989:0.0020875823):0.0678818669,ON501531:0.0835309529):0.0081047379,(ON501486:0.0324304897,JQ616917:0.0489336241):0.0072555834):0.0038314163):0.0031523616):0.0021716353,(((((HQ993608:0.0253666993,HQ993647:0.0275577216):0.0038609413,(HQ993961:0.041548531,(MH317435:0.052455533,HQ993675:0.0630259416):0.0093588854):0.0117799503):0.0033339572,MK513002:0.0465188773):0.0096370806,(HQ441675:0.0517099687,JN628468:0.0643825076):0.005870915):0.0074222103,HQ993785:0.0331154303):0.0043914176):0.0019887645,((OM110057:0.0557431343,HQ441699:0.0498198803):0.0076099056,(MH575300:0.000003,JQ698347:0.000003):0.0457132836):0.0017250286):0.0021624687):0.0020850333,(((ON501445:0.033852133,HQ993864:0.0259440516):0.0052592137,((KX306424:0.0405931144,KX791006:0.0475036354):0.0095410378,KX306376:0.0555596781):0.0034113337):0.0040574788,((((KX302594:0.000003,KX302582:0.000002):0.000003,KX302583:0.0042648434):0.021837156,JN628526:0.0440233963):0.0065767983,KX790978:0.027264929):0.0091865377):0.0083675703):0.000002):0.0021016802,(((((HQ993638:0.0223305447,((MF594802:0.000002,MF594801:0.000003):0.0505697258,(KC018645:0.0608960489,KX790985:0.0761400201):0.015471518):0.0106534485):0.0072926408,OM109985:0.0758822702):0.0026376856,((((JQ616938:0.0238352015,EU251822:0.0400262751):0.0030284988,(JX123622:0.0020713403,JQ625649:0.000003):0.0374273209):0.0044349962,JQ698352:0.0414618961):0.0041642792,(((HQ993744:0.0021271259,JQ480181:0.000002):0.0069443319,JQ480184:0.0124040776):0.0268804369,(KX306393:0.0269454379,OM109979:0.0922909382):0.0366895547):0.0157850405):0.0030460941):0.000003,((JN628511:0.0271169776,(JX123609:0.0596760435,KX306416:0.0854580684):0.0213411839):0.005286051,(HQ993649:0.0030495729,HQ993627:0.014320287):0.0394285281):0.0057411092):0.0017180221,((KC018642:0.0436572267,(KC019072:0.010209367,KC018679:0.00465086):0.0060523018):0.0042589987,KC018842:0.061436389):0.0336776805):0.0024771344):0.0023253679,((KC516932:0.0204705497,ON501560:0.0710422876):0.0097675394,AF457067:0.0333870632):0.000181):0.0025046063,(KP877914:0.0383200675,(KC516909:0.024453481,(JN630910:0.0265912171,KP877930:0.0399321049):0.0045293327):0.0064596597):0.0094695314):0.0016076556,KX306437:0.0506850997):0.0041638813,(((AY492765:0.0347790917,HM164120:0.0506653982):0.0048133814,(ON501564:0.0411530021,ON501521:0.0460425929):0.0192846315):0.000671,(((KC019096:0.002054737,FJ623476:0.000003):0.0372962837,ON501444:0.0502171223):0.0096390326,ON501495:0.0585381895):0.0026884839):0.0035200693):0.0154794903):0.0352113193):0.0119950328):0.000002):0.000002,(MN791358:0.0020376515,MN791360:0.0061522999):0.000002):0.000002):0.000002);
