# Supplementary material for: HIV phylogenetic clusters point to unmet hiv prevention, testing and treatment needs among men who have sex with men in kenya
Source: BMC Infect Dis. 2024 Nov 20;24:1323. doi: 10.1186/s12879-024-10052-5 (PMC11580190; doi:10.1186/s12879-024-10052-5)
Supplement: Supplementary file 4 — Supplementary Material 4. [file 12879_2024_10052_MOESM4_ESM.newick]

(KY580540:0.000002,(KY580520:0.000002,(((KY580535:0.000002,(MN791313:0.0012524805,MN791314:0.0012522363):0.000002):0.000002,KY580537:0.000002):0.000002,(KY580521:0.000002,((((((KY580539:0.000002,KY580531:0.000002):0.000002,KY580536:0.000002):0.000002,KY580534:0.0012580082):0.0012537419,((((((((((((((KC516942:0.0275696157,KT022408:0.0237918114):0.0169787513,((((((((((((((((((OM110132:0.000003,OM110128:0.000002):0.0043348733,OM110130:0.0472075636):0.0340979852,((KC517041:0.0134567665,((HQ993622:0.0102610576,KC516958:0.0117838985):0.000002,ON501437:0.0683455146):0.000002):0.0012276368,((KX302525:0.000002,KX302524:0.000002):0.000002,KX302488:0.000003):0.0221452524):0.0093592977):0.0125319144,KX306440:0.0601967109):0.0029478553,(ON501584:0.0500534788,KP877898:0.0653031201):0.0050697846):0.0093979318,FJ623489:0.0439324485):0.0069788573,((KT022391:0.0221897378,(MH575363:0.000003,MH575364:0.000002):0.042059186):0.0067365542,(AF457064:0.0289093825,(KP877904:0.0239522227,KT022393:0.0560652047):0.0215939383):0.0023138316):0.007926173):0.0059691374,(AF539404:0.000321,AF539406:0.0075009315):0.0284685332):0.0073763327,((ON959700:0.000002,ON959691:0.0012721138):0.000003,ON959697:0.0025570696):0.0454133914):0.0039896458,(((HQ993710:0.0387129063,((((HQ441649:0.0224923267,KM016218:0.0273300245):0.0010197911,((HQ993705:0.0268372362,(HQ993582:0.0262564082,ON501533:0.0571797953):0.000002):0.0053211747,(ON501603:0.0514179559,ON501462:0.0551648031):0.0057073459):0.0032448345):0.002280987,KC018597:0.042731243):0.0145380703,MT185160:0.0547148204):0.0062587007):0.0019739406,(ON501469:0.0306025836,ON501468:0.0673285853):0.0073722717):0.0059570213,((OM110068:0.0249604712,(JN628469:0.0433299712,HQ993899:0.0267895699):0.0065218427):0.0045166519,(JQ625615:0.000003,JQ625645:0.000002):0.0305077334):0.0117878311):0.0151487965):0.0071525748,((((((((HQ993579:0.0332817641,OM110134:0.0590366942):0.0183966723,(((HQ993861:0.000002,HQ993853:0.000002):0.0325817972,OM110142:0.0623209794):0.0048576341,JX123678:0.0580270335):0.004763286):0.0045161974,(((KC568500:0.000002,HQ441694:0.000002):0.0218077254,KC568492:0.0213132297):0.0051292265,JQ625630:0.0271813796):0.0018824366):0.0122566442,MK513393:0.0551796857):0.0019701381,KM016192:0.0294874796):0.0064284447,((((ON959720:0.000002,ON959715:0.000002):0.000002,ON959716:0.0012806481):0.0012784225,ON959718:0.000002):0.0479714543,JQ625646:0.0306669406):0.0129123095):0.0098999312,KU749431:0.0294538631):0.000002,((KF716469:0.0192872319,KF716471:0.0255840347):0.0221650472,KT022413:0.0364289438):0.0059665486):0.0058062393):0.0102129104,HQ993711:0.0388295276):0.0063027031,ON501599:0.0516186281):0.0012742423,KR003402:0.0466233673):0.0036776002,OM110107:0.1044660621):0.0126467201,(KC516993:0.0229785771,ON501478:0.0553434313):0.0093566137):0.0018175557,ON501566:0.0498198293):0.0011526216,(KC516959:0.0192722943,(KC517032:0.0075134481,KC517060:0.005706445):0.023328223):0.0180424548):0.0263464779):0.000901,(ON501480:0.034632626,ON501466:0.044764885):0.0171932188):0.004963273,JN630899:0.0373805462):0.0024581125,AY435268:0.0206065923):0.0160798197,(KX790990:0.000002,OM110203:0.000002):0.0352250713):0.0043884708,KX306418:0.0272056625):0.000002,((KC018650:0.0378416944,GQ400964:0.02162039):0.0078404026,MH317405:0.0481620875):0.0010650698):0.0027973589,(AJ583735:0.0215314289,HQ993772:0.0290530541):0.0054903755):0.0010916342,((EF369057:0.0016020101,HQ993629:0.0278445726):0.0219171537,((((((((MH575353:0.0053043674,MH575352:0.000003):0.0362066982,(GQ400646:0.0119435819,KC018848:0.0165529964):0.0015067736):0.0015726512,(HM120085:0.0114710766,MN791514:0.0207981291):0.002487733):0.0026387706,((((((((KR860886:0.0115600871,KR860682:0.0141772284):0.0039583776,KR861251:0.0116327098):0.0010990582,AY829296:0.012625748):0.0020540102,((EF026185:0.005767655,KT860400:0.0171965347):0.0045565539,KR861235:0.0165731894):0.000976):0.003999461,(GQ433852:0.0129604379,HM119988:0.0112615576):0.0029415048):0.0012061211,KM050118:0.0091344486):0.0012764164,(KM050087:0.0156197361,((KM050634:0.0136589694,KM050238:0.0237726982):0.0060796724,KC019113:0.029743372):0.000042):0.0020163567):0.0027518272,HM119631:0.0291961408):0.0036464837):0.004117838,((GQ400394:0.0196384929,(KT022395:0.0402876483,KM016222:0.0492546403):0.0073300568):0.0021399654,(((HQ993903:0.0303501701,OM110187:0.1375524426):0.0046469822,(AF457061:0.0343403145,ON501506:0.065471321):0.000003):0.0041346175,(((KC019016:0.000002,MK192549:0.000002):0.0498151696,((JQ698373:0.0012209766,KC568512:0.0068756971):0.0062504506,HQ441668:0.0074834502):0.0452538073):0.0142529088,AY492769:0.0356530203):0.0015705709):0.0061468253):0.0026137835):0.000511,EF381904:0.026313461):0.0116371454,(((MG436342:0.000002,(MG436301:0.000003,(MG436322:0.000002,MG436272:0.000002):0.000003):0.0019653141):0.0034764773,MN179226:0.0296933025):0.0011981057,HQ993717:0.0243434977):0.000002):0.0080633849,(((KE-DBS-022:0.0066216033,KE-DBS-023:0.0050934616):0.001160483,MT084919:0.006633931):0.0329829201,(((KX306466:0.031547574,JN628479:0.048070985):0.0124468459,KX790975:0.0466164108):0.0036859674,JX300382:0.0316912692):0.0040948778):0.000621):0.0046383212):0.0016004069):0.0065855898,(ON501594:0.0337550167,HQ993728:0.0217031084):0.0057554271):0.0023708925,AF457087:0.0204980269):0.009275531,(MT185159:0.0323801291,(OM110133:0.0443575927,JN628481:0.0577061783):0.0107197754):0.0026459438):0.0071193314,HQ993674:0.0486582369):0.029970784):0.000002,KY580528:0.0012520511):0.000002,(MN791316:0.0012522986,KY580517:0.0012540629):0.000003):0.000002):0.000002):0.000002):0.000002,KY580530:0.000002);
