# Supplementary material for: HIV phylogenetic clusters point to unmet hiv prevention, testing and treatment needs among men who have sex with men in kenya
Source: BMC Infect Dis. 2024 Nov 20;24:1323. doi: 10.1186/s12879-024-10052-5 (PMC11580190; doi:10.1186/s12879-024-10052-5)
Supplement: Supplementary file 5 — Supplementary Material 5. [file 12879_2024_10052_MOESM5_ESM.newick]

(MN791766:0.000001,(((((MN791792:0.0013899269,MN791789:0.0027845648):0.000003,(MN791798:0.000002,((((((((((((AY322184:0.0104695424,KC516902:0.0576503631):0.0010005356,(GQ400857:0.0083692217,(AY492781:0.0133437106,AY492773:0.0182405529):0.0156345819):0.0038564451):0.005225752,((KY579438:0.0192778554,AM706405:0.0192023699):0.000002,(KT022399:0.0336166027,KT022413:0.0358927087):0.0062939167):0.0019355433):0.0017129202,((((KC841661:0.0232923872,(((AF457063:0.0117334194,(((((MN791641:0.000001,MN791635:0.000001):0.000002,MN791634:0.000001):0.000003,MN791646:0.0013999418):0.0014021187,MN791653:0.0028208119):0.0028466554,((((((((MN791654:0.0028081879,MN791633:0.0013938366):0.000002,MN791643:0.000001):0.000001,(MN791648:0.000001,((MN791652:0.0013974793,MN791637:0.0013938322):0.000002,(MN791656:0.0013954549,MN791645:0.001396473):0.000002):0.000003):0.000001):0.000001,((MN791660:0.0013959724,(MN791666:0.0013937758,MN791664:0.0013979425):0.0028168074):0.000002,MN791662:0.0013949887):0.000001):0.000002,MN791658:0.0014013233):0.0013943849,MN791667:0.000002):0.0028186685,(MN791663:0.000003,MN791661:0.0028109946):0.001404157):0.0028095077,MN791655:0.0014453751):0.0028870193):0.0628578905):0.0020496555,(MG436626:0.0264717245,(KC516942:0.0076962009,KT022408:0.0517565191):0.0442777569):0.0074519979):0.0064936836,((HQ993696:0.023962173,(HQ993600:0.0447765165,HQ441596:0.0542937849):0.0076676551):0.0030690367,(((((AF539404:0.0031111288,AF539406:0.0057794538):0.031088623,((((((((KT022391:0.0218636994,JQ698367:0.0497472749):0.0038154657,AF457064:0.0314972494):0.0024299227,(FJ623491:0.065874843,(HQ993718:0.0307174378,HQ993836:0.0327904641):0.0246509595):0.0030660057):0.0031980075,(KP877938:0.0248894236,KT022393:0.0624665825):0.0216192276):0.0019519435,(KC516946:0.0263976595,(MH575364:0.000002,MH575363:0.000002):0.0545470941):0.0024316983):0.0050431426,KT022390:0.0487625002):0.0029937345,((KT370917:0.0052265754,KP877898:0.0021758422):0.0661800215,ON501584:0.0594978814):0.0165223312):0.0076035308,((FJ623489:0.0357434288,KT022396:0.0582188406):0.0094798635,HQ441602:0.0553877692):0.0041243122):0.0034974724):0.00349904,(KF716468:0.046975169,((((AY492755:0.0285776625,AY492757:0.0204368418):0.0384166473,ON501581:0.0652800281):0.0012740013,(((KX306447:0.041161305,((MH317315:0.039481347,KX306428:0.0151811247):0.0152766612,(((KX306456:0.0276459119,KX306471:0.0537830635):0.0098966746,JQ698381:0.0394134474):0.007414576,(((ON501516:0.0468883848,OM110161:0.0421152504):0.0159128498,OM110158:0.0651122404):0.000003,(KC517008:0.0501619511,ON501537:0.0960700284):0.0023967095):0.0070002425):0.0090052375):0.0042162518):0.0065120697,(JN628517:0.0571900005,JN628525:0.0768226732):0.0097985113):0.0010745371,(MK513149:0.0415331011,OM110210:0.0640060191):0.0073218861):0.0123077596):0.0184855671,(OM110157:0.0862394271,OM110154:0.0630399817):0.0358071675):0.0215707764):0.0052093277):0.006876774,((AF457073:0.0413107966,HQ993967:0.0340187495):0.000655,OM109997:0.0944142204):0.0051266277):0.009477235,((ON959695:0.000002,ON959697:0.0028356812):0.000002,ON959691:0.0014116037):0.0482143026):0.0039577242):0.0032300653):0.0029425148):0.0043701837,(HQ441635:0.022003628,(((((((((((((((((((MK192576:0.0111169146,FJ623490:0.0161688561):0.0130716689,(KX306462:0.0562136534,MH317401:0.0937914554):0.0024160944):0.0018562901,((((KX302446:0.0247665814,((HQ993681:0.0376086762,(((((((((MN791449:0.000002,MN791444:0.0014352434):0.0346712566,OM110162:0.0309594611):0.0208063709,((((KT022411:0.0464163166,KX306431:0.0676947269):0.0252006891,(KC516898:0.0572796651,HQ993922:0.0430719965):0.0226666966):0.0069869889,(MH317337:0.0597448787,KC516901:0.0565874498):0.0221865353):0.0011098811,KM016220:0.0541328573):0.0102721989):0.0069721307,KT022416:0.0642356873):0.006606993,((KT022405:0.0307802335,AY492762:0.0305293993):0.0085139548,(KC516960:0.0355588368,(KT022410:0.0452468259,(KT370878:0.0314410191,KY364295:0.0855264577):0.0045823608):0.0073453405):0.0102268541):0.0049312578):0.000926,(KC517002:0.0262961434,((HQ441598:0.0482427773,((KC516905:0.0356195007,JN132358:0.0643984935):0.0020828228,((KX306427:0.0143661438,KX306458:0.0039652846):0.0405239459,OM110164:0.059693901):0.0076532537):0.0024935411):0.0057558494,HQ993714:0.0318892581):0.000285):0.00324865):0.0013159322,KT022409:0.0394474428):0.0016288497,((((((OM825117:0.000001,((OM825122:0.000001,OM825120:0.000001):0.000001,OM825123:0.000001):0.000001):0.000002,OM825121:0.000001):0.000003,OM825119:0.0014609458):0.000002,OM825118:0.0014609647):0.0389099597,AY492776:0.0242929312):0.0033309482,(KT022385:0.0385544615,((KP174771:0.0478604647,HQ993587:0.0407460075):0.0019348411,AF457059:0.062664528):0.0056425169):0.0012574832):0.000003):0.0013429965,KT022388:0.0434584853):0.0128985101):0.0032399946,ON501577:0.0552990547):0.0010413258):0.0015774071,((HQ993760:0.0285260603,(MH317362:0.0132160176,MH317363:0.0229825757):0.0299625674):0.0028314909,JN132276:0.0431189761):0.0031283971):0.000003,(AY492752:0.0322526048,(HQ993574:0.0233875565,JQ616929:0.0485354059):0.001677365):0.004154999):0.002927464,HQ441672:0.0296537903):0.0030096303):0.0014142271,MH317459:0.033033885):0.0030886734,(KT022394:0.0257589891,(KR138542:0.000003,HM164127:0.000002):0.029459591):0.0053811502):0.0014100724,((MN816754:0.0193743205,(((KY579609:0.0177774853,((MK192546:0.000002,(MK192578:0.000003,MK192548:0.0014945112):0.000003):0.0392725076,(KP877915:0.0014692636,KT370873:0.000002):0.0522242555):0.005799539):0.000002,JN630902:0.0306138146):0.0027288348,((((HQ441731:0.0175224177,(((OM110152:0.0742223386,OM110151:0.1163209072):0.0125745534,MH317483:0.0533276406):0.0356163408,OM110244:0.1318550513):0.0025588936):0.005428789,OM110143:0.0655071364):0.0035599144,KC568496:0.0259163382):0.0069486364,KT370898:0.0391595059):0.0043571673):0.000335):0.0030057941,(KM016211:0.0211382499,((KC516988:0.0081112119,ON501447:0.0153504928):0.0034369974,(JQ698395:0.0200385357,(JN628515:0.0214187713,JN628514:0.0183170742):0.0327582785):0.0073105954):0.0191154085):0.0015049011):0.0015457086):0.001475485,(((KC517018:0.0233316265,(ON501498:0.0330761835,AF457082:0.0526855573):0.0072956837):0.0025453506,OM110167:0.057753579):0.0047220996,((JN628480:0.043850916,KX791033:0.0229974791):0.0029855579,(OM110267:0.0482882155,KY364290:0.0411668902):0.0145693589):0.004205296):0.0061188728):0.000002,((HQ441690:0.0258322389,((ON501558:0.0341139583,OM110141:0.0396658338):0.0186705398,(OM110156:0.0412230766,OM110159:0.0454431068):0.006623598):0.0033171962):0.0029889495,KT370884:0.040098109):0.0074425441):0.0052910454,KX791030:0.0592678303):0.0057561889,((((KX302426:0.000001,KX302471:0.000001):0.000002,KX302511:0.0028447376):0.000003,KX302470:0.000001):0.0379014477,ON501588:0.0551781114):0.0119541244):0.0031663125,HM164116:0.054626488):0.0085910241,AF457058:0.0454432642):0.0050947059,JN628527:0.0285481297):0.0216443749,(KX791045:0.0024802017,KX791044:0.0076999768):0.0433576904):0.000003,OM110140:0.0443228304):0.0030625689,(HQ993784:0.0247555311,(((HQ441712:0.0362798492,MK512933:0.0621139922):0.0024566335,OM110139:0.066365586):0.0053514703,(OM110163:0.000002,OM110165:0.000002):0.057980534):0.003290925):0.000002):0.0021423541,((KM016178:0.0189476927,OM110124:0.0960570074):0.0073122917,(MN240782:0.0605469045,KR003385:0.0650911085):0.0033060455):0.0033075715):0.0054920429,(ON501518:0.0515281835,JN628499:0.0353489815):0.0082759284):0.000002,(KC018553:0.056793115,MH317437:0.0519909544):0.0029541849):0.0115255565):0.0115436885):0.0029422952,(((KX662375:0.0099717129,FJ647149:0.0199090891):0.0061360549,OM824988:0.0433879791):0.0015542946,HQ993838:0.0401974743):0.000002):0.0022107673,(((AF004885:0.0236908475,(KC516959:0.0236029542,(KC517060:0.0055254129,KC517032:0.0092727553):0.0237248676):0.0317526047):0.0071328729,(KT022404:0.0378284947,(HQ993787:0.036187112,MH317359:0.0647706279):0.0073029232):0.000002):0.0017148573,((MH367009:0.0238158996,(MG435678:0.0275400804,(MK192613:0.0457151828,MK192588:0.010433184):0.0578410533):0.0050729654):0.0026849737,(KP877910:0.0425680601,((((((((((JQ698378:0.047329634,KX306446:0.0468592657):0.0062500806,((KC517026:0.0213036428,OM109998:0.0449127874):0.0065723816,((HQ993914:0.0184636578,KR003391:0.0761826244):0.0065040274,(KP877931:0.000001,KT370911:0.001469764):0.0787637664):0.0116844408):0.0078156004):0.000002,((HQ993881:0.0437976522,(JQ698376:0.0252333659,ON501555:0.0645030781):0.0036515406):0.0024073462,ON501497:0.0722120658):0.0015525429):0.0048042156,KT022392:0.0378070518):0.0045370121,((JQ616941:0.0392382717,HQ993842:0.0406957639):0.003715425,(JN132357:0.0251164705,HQ993918:0.0192311536):0.0194827003):0.0032552819):0.000002,((KC516981:0.0421725167,(ON501519:0.0466041895,KR003393:0.0566494155):0.0015526355):0.0053624727,OM110006:0.0842101862):0.000003):0.0057898314,HQ993659:0.0716530137):0.000002,(((ON501563:0.0490388483,MH317455:0.0901410493):0.000990,(ON501513:0.0528511447,KX791019:0.0336402734):0.0160535592):0.0035550313,((EU110090:0.0399692533,JQ616915:0.0477651133):0.002510722,KX306443:0.0582254874):0.005028988):0.0018889823):0.005102015,(OM110072:0.0308618743,KM016213:0.0395667091):0.0030750017):0.0091708896,(((((KC018597:0.050137062,((HQ993582:0.0275137459,((ON501603:0.0572868369,ON501462:0.0593471506):0.0082529359,ON501533:0.0603803191):0.0019359588):0.004622152,HQ993705:0.0305394739):0.0030847151):0.0014824315,(HQ441649:0.0253783971,KM016218:0.0301420337):0.0017434184):0.0304998561,((JQ625645:0.000003,JQ625615:0.000003):0.0335254886,(OM110068:0.0292866816,(JN628469:0.0498203786,HQ993899:0.0274057677):0.0087502663):0.0058541712):0.0221946789):0.000821,(ON501469:0.036895485,ON501468:0.0743796061):0.0069610237):0.0067465015,HQ993710:0.03623418):0.009317336):0.0023924208):0.0071405145):0.001847135):0.0028236956):0.0014901395):0.0019669592,(KP681726:0.0414368991,((KR003402:0.0534584193,HQ993711:0.0428697634):0.0052148616,ON501599:0.0522231448):0.0171483872):0.0028248909):0.000003,(JX460024:0.0075232097,((FJ623478:0.0292886451,(KC516879:0.0384325747,((((((JQ625630:0.0304993471,((HQ441694:0.000001,KC568500:0.000001):0.0247442212,HQ441725:0.0225730021):0.0062281897):0.0020641996,JX123678:0.0784552378):0.0058557548,((AY322191:0.0282667434,KM016192:0.0344655473):0.000002,((((((((KX302524:0.000001,KX302525:0.000001):0.000002,KX302488:0.000002):0.0257502496,(KC517041:0.0148763876,(HQ993622:0.0107191752,KC516958:0.0140107625):0.000003):0.000804):0.0099758232,((OM110128:0.000003,OM110132:0.000003):0.0045515102,OM110130:0.051259826):0.0440227772):0.006746319,ON501437:0.06230024):0.0106135677,(((((ON501478:0.0608608734,KC516993:0.0281625734):0.0175200836,ON501566:0.0478058555):0.0227734948,(((((((((((((KY580532:0.000001,((KY580535:0.000001,(KY580528:0.0013835029,MN791314:0.0013836138):0.000001):0.000001,((KY580530:0.000001,(MN791316:0.0013836335,KY580537:0.0013836083):0.000002):0.000001,KY580540:0.000001):0.000002):0.000001):0.000002,KY580520:0.000001):0.000001,KY580521:0.000001):0.000002,((((KY580539:0.000001,KY580531:0.000001):0.000001,KY580536:0.000002):0.000002,KY580534:0.0013907205):0.0013862187,KY580517:0.0013845145):0.000001):0.000001,MN791313:0.0013836417):0.0370525864,((HQ993674:0.0541468939,JN628481:0.0697530496):0.004994441,OM110133:0.0573435533):0.0056687524):0.000002,MT185159:0.0417231776):0.0108303089,AF457087:0.0215423977):0.0021823099,(ON501594:0.0348964626,HQ993728:0.025474773):0.0074271728):0.0096109904,((HQ993717:0.0236536472,KX790975:0.0582860401):0.0077965052,(((KT022395:0.0443640717,KM016222:0.0498501962):0.008560004,(((HQ993903:0.0372809296,AF457061:0.0365044579):0.0014497312,ON501506:0.0715523706):0.0056730268,(AY492769:0.0396563666,((((JQ698373:0.0013556435,KC568512:0.0076730064):0.0070092797,HQ441668:0.0080580845):0.0491502428,(MK192549:0.000002,KC019016:0.000002):0.052010959):0.0050316884,OM110187:0.1556586038):0.0103106023):0.000632):0.0062902684):0.0074544236,(MH575353:0.0058446395,MH575352:0.000002):0.0454166168):0.0102010612):0.0050028573):0.0022277975,(KX306418:0.029235574,(ON501480:0.049114299,JN630899:0.045067439):0.0163569232):0.0053962843):0.0025400894,(HQ993772:0.0391868445,MH317405:0.0498343896):0.0036039747):0.0024111173,(OM110203:0.000002,KX790990:0.000002):0.0386642227):0.0031957035):0.000003,(KX306466:0.0315235979,JN628479:0.0562255922):0.016552783):0.0096267097,HQ993629:0.043346027):0.0192031672):0.0095021912,HQ993579:0.0321145992):0.0069220433,(ON501466:0.0428369588,MT185160:0.0420669022):0.0079779597):0.0176144762):0.0051795384):0.0054589135,((((((HQ993853:0.000003,HQ993861:0.000002):0.0354600259,(((ON501452:0.0493333076,((KX791016:0.0063288833,KX790991:0.0491218498):0.0079685172,KX791020:0.0155881514):0.0279466067):0.0102879863,KT370885:0.0387319526):0.0136366531,JN630898:0.0669553683):0.0100833653):0.0124554755,KE-DBS-024:0.0507022065):0.000002,((((((((((((KT022389:0.045429374,((OM110211:0.0491218836,(KT370905:0.002094479,KP877925:0.0011625649):0.049867622):0.0038184236,(ON501496:0.0596383463,OM110209:0.0574324086):0.0079450581):0.0038535963):0.012074439,KJ907170:0.0345125951):0.0024219476,(KX306386:0.0281111111,(ON501436:0.0243262103,MH317383:0.0523272807):0.0116895605):0.0205663617):0.0062097457,MH705161:0.0486352965):0.0050207411,(OM110160:0.0624356433,MH317421:0.0595846661):0.017866059):0.0013683023,((((((KC517020:0.0232803593,HQ993893:0.0244053169):0.0052211334,OM110150:0.0282949574):0.0163438767,((HQ993657:0.000002,HQ993701:0.000003):0.0348186481,((((GQ477446:0.0210967731,((EF158040:0.013768796,GQ477445:0.0149535118):0.0015149886,AB703615:0.0078678332):0.0050448608):0.000736,EF158042:0.0136089159):0.033570783,(KR138541:0.0030759032,HM164112:0.000003):0.0390951293):0.0027139822,KX306450:0.0608200172):0.0022508606):0.0016482169):0.0035291004,ON501567:0.0627060279):0.000002,(((KC517003:0.000003,KC517021:0.000002):0.0421461102,((KT022417:0.0502652965,KY364316:0.0582428051):0.0125877505,ON501458:0.0696096225):0.0020229579):0.0071340916,(MN694999:0.051492863,MG436336:0.0458616664):0.0033541694):0.0050924438):0.002322237,OM110153:0.1216121095):0.0011077339):0.0107074555,((HQ993863:0.0160212679,((MH317501:0.0256026487,MH317502:0.0155955906):0.0200970686,OM110155:0.0947233736):0.0060292107):0.0050508672,(KJ907074:0.0229841172,(KC516903:0.0343425462,((KE-DBS-025:0.000002,KE-DBS-026:0.000002):0.0052931578,KE-DBS-027:0.0168875724):0.0410705364):0.0046189976):0.0021684438):0.0018459596):0.0019856688,((((((((((KC516915:0.0088570573,KM016181:0.0443975468):0.0030750887,OM110067:0.0586616642):0.0095259717,KM016189:0.0708193537):0.0027837541,(JN628462:0.0651505924,MH317355:0.0844744316):0.00664017):0.0015233466,KX791011:0.0245512094):0.0069871056,JQ698389:0.0526532491):0.0020469554,AY492763:0.0276789733):0.0018573474,(AY492782:0.019147407,HQ993776:0.0204776585):0.0119633818):0.00204397,(HQ441724:0.0432812027,HQ441717:0.0205924506):0.020100771):0.000103,ON501568:0.0440689311):0.0060507408):0.0048563103,((((((KC516925:0.0322959979,KT022412:0.0437248134):0.0035155979,(KC018856:0.0340524693,KP877947:0.0653072931):0.0150553102):0.0056153522,((((((KF531405:0.000002,KF531401:0.0028980421):0.002901985,(KF531411:0.000002,KF531417:0.0029147789):0.0014449079):0.000002,KF531404:0.000002):0.0014570486,KF531403:0.0029047595):0.000002,KF531406:0.000002):0.000002,KF531400:0.0029143809):0.0468759311):0.0035466403,(HQ441734:0.0445760392,HM215250:0.0444797172):0.0061161498):0.0031989672,(ON501487:0.0394180557,KX791010:0.0502173434):0.0017144007):0.0054431787,KT022397:0.0416891051):0.0048924977):0.0051161335,JN628474:0.0559241299):0.0036357301,ON501477:0.0589429074):0.0052036744,HQ993818:0.0318014857):0.0071770903):0.000003,(((MH317500:0.0364204118,OM110134:0.0671959977):0.0093732386,MK513393:0.0574294639):0.0034582924,KX306440:0.0825954695):0.0053890322):0.0102872659,OM110142:0.0783591655):0.000002):0.0111950949,(OM110078:0.087291713,OM110107:0.1005725103):0.0332514004):0.000003,((((ON959720:0.000003,ON959715:0.000001):0.000002,ON959716:0.0014329628):0.0014337303,ON959718:0.000002):0.058138147,JQ625598:0.0295958313):0.017458035):0.0044986172):0.0013781565):0.000747,KY579571:0.0256201489):0.0050465451):0.0044774585):0.0049208464,JN132304:0.016577749):0.0010211491,(((KX692024:0.0154030009,KU749431:0.0257078821):0.0043171953,((HM164124:0.0043144867,HM164113:0.0014000403):0.0391921414,KC516906:0.0586028221):0.011100148):0.000710,KY579435:0.0337747053):0.000003):0.0014263864,((AJ583720:0.0228867767,(KC516908:0.0199104363,HQ993848:0.0314267692):0.0089400271):0.000759,(((AF457078:0.032709122,KT370900:0.0246070565):0.0052176479,KJ185257:0.028506617):0.0023195844,(KF716469:0.0244702234,KF716471:0.0280009494):0.026971653):0.00482056):0.000002):0.0040354205,(KU498393:0.000003,KU498414:0.000002):0.023240998):0.000967,KJ907060:0.0123760824):0.000002,KT022387:0.0430774663):0.0194620462):0.0013866473):0.000002,MN791785:0.000001):0.000001,MN791791:0.000001):0.000001,MN791780:0.000001):0.000001,((MN791779:0.000001,MN791777:0.000001):0.000001,((MN791790:0.000001,MN791786:0.000001):0.000001,MN791781:0.000001):0.000001):0.000001);
