# Supplementary material for: HIV phylogenetic clusters point to unmet hiv prevention, testing and treatment needs among men who have sex with men in kenya
Source: BMC Infect Dis. 2024 Nov 20;24:1323. doi: 10.1186/s12879-024-10052-5 (PMC11580190; doi:10.1186/s12879-024-10052-5)
Supplement: Supplementary file 6 — Supplementary Material 6. [file 12879_2024_10052_MOESM6_ESM.newick]

(KE-DBS-028:0.0263445154,((((((KT370913:0.0226726311,MT908058:0.0571593093):0.0062960621,MT908073:0.0690506577):0.0297964693,(((MH471306:0.0031380861,(MH471398:0.0044602369,(MH471402:0.000003,MH471514:0.000003):0.010597912):0.000947):0.0010560825,(((((MH472100:0.000002,MH472216:0.0044466042):0.0092933506,KJ771268:0.001056542):0.0010105011,KJ770967:0.000003):0.000003,KJ771283:0.000002):0.000003,(KJ770580:0.000003,KJ771114:0.0039111806):0.000002):0.0074445848):0.0022033407,(HM043651:0.0040540762,((HM043648:0.0072046127,KJ770367:0.000003):0.000002,KJ771402:0.013929719):0.0020886757):0.000002):0.0081466511):0.0019211777,(GQ399180:0.0021024802,EU248339:0.0010211422):0.0053554427):0.0029041958,(MH470811:0.000002,(KJ771085:0.000002,KJ771370:0.000003):0.0112752665):0.0012176292):0.0048701489,(((JQ650662:0.0122185985,OP441576:0.0091939153):0.000386,MH472251:0.0170067659):0.0020387294,MH472416:0.0222029272):0.0010926874):0.0074482739,KC018507:0.0028824521);
