# Supplementary material for: HIV phylogenetic clusters point to unmet hiv prevention, testing and treatment needs among men who have sex with men in kenya
Source: BMC Infect Dis. 2024 Nov 20;24:1323. doi: 10.1186/s12879-024-10052-5 (PMC11580190; doi:10.1186/s12879-024-10052-5)
Supplement: Supplementary file 7 — Supplementary Material 7. [file 12879_2024_10052_MOESM7_ESM.newick]

(MN791503:0.0017503509,MN791531:0.001757198,((MN791528:0.000003,(((((MN791518:0.0034713694,((((MN791524:0.000002,(MN791530:0.0017377388,(MN791533:0.0034934805,MN791527:0.0052255579):0.000002):0.000003):0.000003,MN791529:0.0034857264):0.0017353085,MN791506:0.007006799):0.000003,MN791523:0.0034842631):0.0017353254):0.000003,MN791525:0.000002):0.0017372445,MN791514:0.000002):0.001713356,(((MN791500:0.0034679768,MN791508:0.000002):0.0051308025,(MN791496:0.0069387841,MN791502:0.0017941379):0.0052845945):0.001858549,(((((HQ993831:0.0081948887,HQ993833:0.0092758617):0.0089604265,KC018599:0.0308955001):0.0060413475,(MT185158:0.0258726752,KC517017:0.0033021368):0.057596491):0.0018121302,JQ625656:0.0419408226):0.0047047542,((((((KF736544:0.0321760209,(((((((((((KT183072:0.0017215731,KT183068:0.0052481983):0.0331066921,((AB485645:0.000002,(AB485646:0.000003,AB485647:0.0016870959):0.0016862822):0.0159661919,KC423638:0.0260810118):0.0016149657):0.005107746,KM049902:0.0090655997):0.000003,GQ433812:0.0176689806):0.0017629235,(KR861000:0.0220021427,(KC517051:0.0318142194,OM110197:0.0335499105):0.0038217471):0.0010797365):0.000002,((((GQ427128:0.0233729429,(KU498867:0.0241651045,HQ993886:0.0292656666):0.0049849979):0.001804891,(((MG435847:0.0149730546,(((MH353472:0.0133919142,OM110206:0.0471791008):0.000003,((MH710331:0.0247880448,HQ441648:0.0552782225):0.0078807232,(MG436322:0.000697,MH317392:0.0755183466):0.0228481354):0.0024141362):0.000002,HQ993692:0.0259072389):0.0018111547):0.0022159449,((HQ993926:0.02661907,(((KC516889:0.0243756734,KC517038:0.0363358375):0.0023357549,HQ993789:0.0402803164):0.000003,(HQ993580:0.0270655806,KC516970:0.0932738185):0.0039473162):0.0042725252):0.0024928132,KP877957:0.0584710615):0.0127849158):0.0012159292,((ON501554:0.0278856832,((KC516875:0.0235101581,((OM110178:0.0343490416,KX791022:0.0252637658):0.0139334027,(JN132305:0.0714993471,OM110176:0.1073808932):0.0085754022):0.0028407488):0.0022074454,((((KC516987:0.0146841456,KC516954:0.0246639678):0.0050547213,((MZ295235:0.000002,OM110186:0.000003):0.000002,MZ295241:0.009285191):0.0875907474):0.0017970772,KY364340:0.0510019706):0.001225945,(AY492764:0.0099501634,OM110175:0.0543097177):0.0068807486):0.0036424195):0.0068059662):0.0133621631,((HQ993952:0.0131788567,JN628493:0.0407793968):0.000119,AF457054:0.0361688502):0.0151095988):0.0030932116):0.0015988701):0.0034454167,(MH710098:0.0127185794,(KT860358:0.0259702244,HQ993819:0.0339908463):0.0068800977):0.0016998439):0.0016888937,((((((OM110198:0.0342997254,(((((HQ993813:0.0238644629,OM110177:0.0363599953):0.0090741519,((ON501509:0.0360916087,KX306409:0.0360388995):0.000002,(HQ993949:0.037596708,JQ616928:0.0572106942):0.0047607847):0.008513916):0.000002,((JQ698405:0.0345097714,KP877892:0.0156405376):0.0028301712,JQ698393:0.048119312):0.0335612725):0.0034989023,(HQ993837:0.0270384979,KC018824:0.0380275969):0.0090579989):0.0017701307,(((((((JQ480174:0.0140738497,HQ993684:0.0035105769):0.0251508257,HQ993702:0.035036057):0.0045382388,(MK512946:0.0217168826,MH317466:0.0616988227):0.0074918475):0.0026139988,((HQ993806:0.0057959225,HQ993858:0.0157287227):0.0379877956,(KT370865:0.0017943787,KP877939:0.000002):0.0466810012):0.0022770245):0.003361082,(((HQ993699:0.023907153,MH317418:0.0650732041):0.0015852267,KX790965:0.0606752655):0.000002,(KC516939:0.0076157044,HQ993597:0.0285106515):0.0050755962):0.000003):0.0017553192,(HQ993623:0.0216412012,(MH575320:0.0257781095,MH575319:0.0190499393):0.019210975):0.0123880656):0.0019921201,(((HQ441682:0.046704258,OM110190:0.0510475551):0.0050246484,HQ993690:0.0209142553):0.0025803764,MK512960:0.0837637047):0.0040864152):0.001261976):0.002951192):0.0064556624,((HM164129:0.0142772081,MK513268:0.053347983):0.0080439189,ON501600:0.0615112676):0.0041900506):0.000003,((HQ993927:0.0476597761,MK512798:0.0655973507):0.0031620051,(((JQ698341:0.0352882105,(HQ993653:0.0036126405,HQ993615:0.0096607567):0.025121503):0.0070198347,JN630894:0.0216134861):0.0144122245,KX306377:0.1166129797):0.0201012838):0.0029364417):0.0044303745,(((((((((KC517043:0.0384090923,(((((MH366905:0.0341851261,(HQ993729:0.0501985754,MH317321:0.0735134841):0.0037283556):0.002225989,(HQ993938:0.0078543096,HQ993937:0.0055585505):0.031340922):0.0055926392,HQ441641:0.0542419402):0.0027057325,KX790977:0.0579741614):0.000798,((MF594799:0.0084329666,MF594800:0.000002):0.031445533,(KY364289:0.0685409077,ON501489:0.091677937):0.0051649206):0.0032394919):0.000002):0.000003,((KM049950:0.0367718121,((MH366868:0.0348450004,ON501592:0.0787950688):0.0058557567,(MH366948:0.031621413,(KC018516:0.0016811441,KE-DBS-029:0.0144396517):0.0526480124):0.0035851045):0.0017109345):0.0034228532,(((OM110195:0.000002,MZ295233:0.000002):0.0092174581,MZ295234:0.0033702352):0.0318752595,JQ616927:0.0851571258):0.000228):0.00175271):0.0017060558,(((((KP681722:0.0275228253,(HQ441632:0.0294736754,AY945738:0.0433406363):0.0076197493):0.0029414933,(HQ441732:0.0298716894,MK512817:0.0705530041):0.0092121):0.0032546597,(HQ993962:0.0309962764,OM110196:0.0557775031):0.0011536344):0.0018796969,(OM110204:0.0499772791,MH317417:0.078587405):0.0053292011):0.0015191625,(KC517029:0.0253980451,(HQ441669:0.000002,MH575332:0.000002):0.0552705663):0.0080773562):0.0032068315):0.000003,(KJ906795:0.030070175,((KF530993:0.016472824,KF530994:0.0087398003):0.0096150833,KX791001:0.0304071669):0.0038295591):0.0047989882):0.0039555128,(MH317492:0.0618121032,(MH317375:0.0107825696,MH317374:0.0038568555):0.0660515348):0.0170365703):0.0018592558,(HG780798:0.033485373,KC517042:0.0245678487):0.003922561):0.0045395752,((KT022362:0.0509488656,KX306429:0.0325718314):0.0071757737,HQ441612:0.0492518988):0.0076350448):0.0030701574,(HE588161:0.0229383181,((((AM260278:0.0100234993,HG780773:0.0248633614):0.0128299373,(HG780662:0.0142292265,HG780656:0.0335991355):0.000825):0.000003,(((EU248453:0.0077524808,EU248561:0.000003):0.0216433671,HG780712:0.0245100174):0.0023601366,OM110189:0.037281483):0.0046882017):0.0038495079,((((((((MF138737:0.0306494804,(KT022371:0.0671565915,HQ993909:0.0680421093):0.0120309881):0.0025598502,((MH317424:0.0332550815,MH317523:0.0968114284):0.0143628942,OM110202:0.0526429161):0.0113115994):0.0036186225,(HQ993734:0.0457719322,MH317456:0.0997278169):0.0115719626):0.0026666241,OM110182:0.0590693788):0.000002,OM110174:0.0931548532):0.0040300935,((OM110192:0.0497350195,(((AJ583722:0.0282460786,HQ993849:0.0591689406):0.0055250452,(OM110205:0.0645617128,(MH317520:0.0581519456,OM110200:0.071539577):0.0037730889):0.0052681408):0.0032479486,((KC018732:0.0424735505,(HQ993891:0.0510710903,KM016208:0.0431868555):0.0047571787):0.0060666774,OM110185:0.0888430682):0.0036231102):0.0021747807):0.0018895714,((MK512795:0.0549704137,ON501438:0.0706886241):0.0024452763,(JN628507:0.0778571356,MH575360:0.0679640106):0.0060585674):0.002726711):0.0049441478):0.005631558,((((((HQ993678:0.0423205565,(((HQ993943:0.000353,JQ480185:0.0209853154):0.0401941722,KC517037:0.0274118628):0.0034275523,(KP877942:0.000003,KT370874:0.0029193035):0.0295130922):0.0019522172):0.0019877194,(HQ993963:0.0108107246,MK513351:0.0512402263):0.0141732856):0.0023866734,KY364301:0.060048572):0.0025427397,((HQ441720:0.0194491401,(MK192592:0.0024568205,(MK192623:0.0078944802,KE-DBS-030:0.01848673):0.0017070769):0.055733156):0.0030939676,OM110184:0.1097089255):0.0085887935):0.0028480265,(HQ993632:0.0376286653,MH317494:0.0562534671):0.0012868693):0.0015064369,(KM016194:0.0189381933,MH317426:0.0621083795):0.0200591233):0.0096541982):0.000002,JN628518:0.0701779714):0.0100235378):0.0030706354):0.0035930922):0.0021865253,AM260292:0.0232366846):0.0016302472):0.0016913171,(((KU821011:0.0315286437,(KU821008:0.0192163278,AY563170:0.0363090511):0.0017017075):0.0018486751,KU821013:0.0074268873):0.0071145828,KM050441:0.020284485):0.0014661933):0.0042209432,HG780716:0.0380737018):0.0114945802):0.000002):0.0016934179,(KM050646:0.00265283,KM050645:0.000003):0.0221368324):0.000003,((MF278415:0.0244149042,((HQ441610:0.000003,HQ441611:0.0102720155):0.0211595429,HQ441624:0.0501411107):0.0060448052):0.0016454037,(KU498864:0.0222469529,MH355426:0.0189611167):0.0047372756):0.002402952):0.000003,HM119781:0.0425180494):0.0017536958,(KY099003:0.0284258165,(KM050514:0.0193458756,((HQ844613:0.0364906999,KE-DBS-031:0.0643723344):0.0138661672,HQ993611:0.059368538):0.0050849877):0.0052578261):0.000744):0.0017108854,(((HE588162:0.0178907353,(KX791468:0.0202095071,AY756851:0.0401165031):0.0012781214):0.0034169824,((((JN314975:0.0171443866,MH757194:0.0351059689):0.0058284555,DQ826615:0.016569748):0.0096091349,MH317429:0.0564471185):0.0078449066,(MT194492:0.0014362652,MT194484:0.0071067564):0.0358756196):0.0018062068):0.000002,KU253010:0.0414193885):0.0018557299):0.0011503245):0.007181995,KX791490:0.0324188262):0.0037849264,HQ993750:0.0730113676):0.0054205386,((HQ993969:0.0349897239,(OM110183:0.0881186628,OM110191:0.0951723749):0.0201469439):0.0024439068,(KT022366:0.0365159381,KC018664:0.0351355722):0.0176020476):0.0048243642):0.000002,JN628500:0.0670217106):0.0018782478,((HQ441604:0.000003,MH575328:0.000002):0.000003,MH575327:0.000002):0.0643041375):0.0018864114):0.0260300183):0.000003):0.0017511439,(MN791495:0.0052495091,MN791521:0.0052314327):0.0017512989):0.0069935471):0.0017395918,MN791526:0.0017496653):0.0017334795);
