# Supplementary material for: HIV phylogenetic clusters point to unmet hiv prevention, testing and treatment needs among men who have sex with men in kenya
Source: BMC Infect Dis. 2024 Nov 20;24:1323. doi: 10.1186/s12879-024-10052-5 (PMC11580190; doi:10.1186/s12879-024-10052-5)
Supplement: Supplementary file 8 — Supplementary Material 8. [file 12879_2024_10052_MOESM8_ESM.newick]

(OM825010:0.000002,OM825011:0.0015993253,(OM825003:0.0015990767,((((((((((((((((((((((((MN791466:0.000002,MN791459:0.000002):0.000002,MN791468:0.000002):0.000002,MN791458:0.000002):0.000002,((MN791491:0.000002,MN791488:0.000002):0.000003,MN791490:0.003194693):0.0015923238):0.000003,MN791475:0.0015938557):0.0015920642,MN791484:0.000003):0.052150605,OM110229:0.0590196736):0.0113454102,HQ993590:0.023977045):0.0043501662,JQ698404:0.0451247528):0.0067863399,KJ906801:0.0103911216):0.003756346,KC516883:0.0388730065):0.000002,(((AF457090:0.024737293,(KC516897:0.0327211474,((OM110261:0.0348441835,OM110250:0.048793617):0.0062169625,ON501589:0.0430987956):0.0057084709):0.0020385576):0.003399331,((OM110254:0.0236172409,KC517014:0.0257997614):0.0129583994,(HQ993929:0.0261700365,(HQ993921:0.0341676527,KC516989:0.0255742081):0.0083852597):0.0073418883):0.0056837195):0.0016830883,(((AY322189:0.0275561565,(KC568478:0.0301393767,(KC568479:0.0282861932,MH317338:0.020872777):0.0092425524):0.0153252057):0.0064117078,(((JQ480182:0.0149550455,HQ993641:0.0031183781):0.0150536985,JQ698388:0.0501730819):0.0068750089,MH317503:0.0766245351):0.0030582464):0.0020886859,((KC517047:0.0285600059,JN630895:0.0590579948):0.0069797621,OM110224:0.0798428576):0.0021453039):0.000978):0.0016453469):0.000002,(HQ441621:0.0266641487,JX123574:0.0477208296):0.0077089903):0.0016040341,((((((((((OM825106:0.000002,OM825109:0.000002):0.000002,OM825107:0.0016019819):0.0016026992,OM825113:0.000003):0.050487875,(MH317317:0.054854507,OM110263:0.0658281837):0.0116071723):0.000003,((HQ993947:0.0141749732,HQ993913:0.0143019818):0.0274736163,(HQ993656:0.0399548482,(KM016177:0.048475423,ON501609:0.0528436613):0.0105530316):0.0039059517):0.0022475061):0.0012977085,(((((KX791002:0.0257966947,HQ993955:0.0372919426):0.0034210934,(JQ698340:0.0254923283,(MK513211:0.0630919976,OM110242:0.1206606923):0.0140427477):0.0060811446):0.000002,(KC018789:0.0336180037,ON501510:0.0365723437):0.0055727522):0.0015856982,(HQ441591:0.0368911415,HQ993948:0.0364656701):0.0047000392):0.0018635657,JQ698426:0.0289334519):0.000002):0.0016491555,(((((((((((((KF716476:0.010315682,MK192595:0.0099464309):0.0012203542,MK192593:0.0156732326):0.0323756742,OM110231:0.0546733803):0.0044212595,(AY492783:0.0294805794,(ON501441:0.0283976948,MH317510:0.0707884777):0.0095044422):0.000002):0.0016688265,((KT370902:0.000003,KP877894:0.0016041979):0.0415081972,(KX791031:0.0500911652,MH317360:0.0472616501):0.0050840905):0.0020534547):0.000002,(KE-DBS-032:0.0589779532,(AY444267:0.019646015,ON501571:0.0703026207):0.0051486098):0.0149510656):0.0017538382,(EU251720:0.0154658868,((OM110223:0.000002,OM110222:0.0436707126):0.0202461496,JN132306:0.051731333):0.0105476258):0.00164823):0.0014674699,((HQ993601:0.0186586399,ON501604:0.0670233496):0.000639,(KX790997:0.0233697888,KM016185:0.0187861095):0.0156963325):0.000002):0.000003,(((((KC018747:0.0252728829,HQ993753:0.0322637442):0.0062317159,KC516876:0.0353031737):0.0027131718,OM110230:0.0689999407):0.000486,((((AY492771:0.0296789141,(JQ625606:0.000003,JX123646:0.0016187063):0.0569978473):0.0028654583,(KP877913:0.0067248301,KT370868:0.0182998855):0.029457965):0.0018344309,((((ON501505:0.0354014889,KX306459:0.0314620771):0.0060889547,KX306423:0.0150795123):0.0023857346,KM016219:0.041612587):0.000002,MH317406:0.0479544252):0.0122380023):0.000003,((HQ993852:0.0234425839,ON501475:0.0613568234):0.0111771379,(((AY492758:0.030113847,(KT370876:0.000002,KP877918:0.000002):0.0505641597):0.0044159227,OM110251:0.0904224846):0.0017621533,JQ698382:0.0289029533):0.000948):0.0087487971):0.0016545367):0.0016306375,MW006081:0.0336360567):0.0015881222):0.0016169935,(EF612124:0.0170796284,FJ389055:0.0178430226):0.0016965717):0.000003,(((((((((((MK192564:0.000002,MK192572:0.0099946835):0.0275807725,ON501464:0.0532340934):0.0124620036,(KP877951:0.0108874075,KX791012:0.0462783165):0.0089116898):0.000856,KX306460:0.0306367232):0.0030509884,(HQ441665:0.0211259109,(JN628484:0.0406351502,OM110241:0.055562236):0.0041319946):0.0016630739):0.000002,HQ993779:0.0251882889):0.0024843007,MT993149:0.0206937359):0.0024939768,((((AY435258:0.000002,EF612013:0.000003):0.0068163678,((HM164119:0.0394624308,ON501570:0.0261249938):0.0099095641,KC018711:0.0497964851):0.0106884079):0.0019786705,JN630897:0.0285115398):0.0016465533,((HQ993594:0.0232290959,KX791027:0.0220279283):0.0016314465,(KX791009:0.0397682023,(HQ993924:0.0346605731,ON501529:0.0743696974):0.0105395421):0.0011299375):0.0017117758):0.0015691813):0.000002,((((((((DQ136688:0.000002,DQ136685:0.000003):0.000003,(DQ136687:0.000003,DQ136684:0.0015978367):0.0081165133):0.0403108009,((FJ389149:0.000003,FJ389090:0.000003):0.01324064,JX123628:0.0430440194):0.0030982719):0.0037837634,(AY444270:0.0081858924,(((EU251850:0.0204048527,(JQ698358:0.0100342451,(KC568504:0.000002,JQ698346:0.000003):0.0085051087):0.0135268781):0.0017731487,JN628476:0.0450857797):0.0016538878,(KC517001:0.0274705588,KC516930:0.0343760683):0.0043840165):0.0017300959):0.000003):0.000003,(((((KC516933:0.0264897761,KX791025:0.036699309):0.0016570793,MT993225:0.0358053487):0.0026164029,(((KC516940:0.0326201027,HQ993612:0.035926488):0.0070252644,KX306452:0.0355011606):0.000534,OM110257:0.0427879167):0.001901271):0.002995665,((KC516916:0.0182957647,MK513318:0.0344390891):0.0101818664,(KX790976:0.0457331488,((KC018938:0.0063561045,KC018530:0.000002):0.010429708,OM110279:0.0080997474):0.046681988):0.0113146371):0.007070844):0.000002,HQ993810:0.0372911183):0.000003):0.0016129863,((((AY428725:0.000002,EF612161:0.000002):0.0141947045,HQ441622:0.0423568954):0.0026491699,(KC516949:0.0232689591,((OM110280:0.0375622088,KR003394:0.037569471):0.010200879,HQ993604:0.041548354):0.000002):0.0016912783):0.0018830355,(KP877909:0.000002,KT370867:0.0018263215):0.0389182876):0.0015024286):0.000003,((ON501530:0.0330373886,HQ993751:0.0324831568):0.0069023613,(((KR003404:0.0209478111,KR003388:0.0407103379):0.003685289,MH317427:0.0500575216):0.002696787,(OM110258:0.0671728052,(MH317351:0.0664543095,MH317450:0.0820390612):0.0210601628):0.006134839):0.0059593926):0.0036220022):0.0016151128,(EF612034:0.0070380463,((JQ625618:0.0255319159,KC516914:0.0225403009):0.000304,(MK513390:0.0310610312,(AY492789:0.050355407,MH317493:0.0604345302):0.0037606446):0.0097239357):0.0020984316):0.0016489866):0.000003):0.000002,((((AY955772:0.000002,AY435388:0.000003):0.000003,EF612172:0.000002):0.0137317291,KC516885:0.0258840004):0.0046591891,JX123601:0.0331731977):0.000002):0.0016233205,(((HQ993795:0.0294580415,((MF594798:0.000002,MF594797:0.000002):0.0333023556,(MH317475:0.0249621684,MH317474:0.0205652196):0.0323940746):0.0025996998):0.0018317344,(KT370912:0.000002,KP877932:0.000003):0.0302945428):0.000002,(AY492760:0.0369292338,(JQ698372:0.0136526402,MH575321:0.0347378894):0.0166539233):0.0033704265):0.000002):0.000003):0.000003,AF388147:0.023867091):0.000002,((KX790970:0.0064651603,KX791050:0.000002):0.0450194357,MH317319:0.0457060258):0.0049497132):0.0016327323):0.0016158541,((HQ993755:0.0237330044,((HQ993663:0.0337080847,MH317423:0.0378382223):0.0124786323,(((KX306438:0.0372213629,(KC018954:0.0385326088,(HQ993942:0.0378652717,KP877948:0.0324422961):0.0100253306):0.0033221133):0.0035065236,OM110248:0.0578113688):0.0013086412,((KC018707:0.0016576738,KC018525:0.000003):0.0016579244,KC018828:0.0032413105):0.0393057954):0.0120807042):0.000002):0.000002,(ON501471:0.0457126626,(HQ993685:0.000002,JQ480178:0.0016182689):0.0464875834):0.0097040466):0.001622725):0.000002,((OM110226:0.0543688783,OM110225:0.0471077006):0.0040129309,((OM110256:0.0366995534,OM110264:0.0700583662):0.0020308068,OM110255:0.1050639289):0.0105874949):0.0084063485):0.000002,(((MK192611:0.0575289879,((MH317436:0.0526142776,(OM110243:0.076674623,OM110249:0.0721883607):0.0164506112):0.000003,((((OM110252:0.000003,OM110221:0.000002):0.0364289092,OM110253:0.0491817317):0.0070206794,OM110216:0.0748569193):0.002490729,OM110260:0.0570924132):0.0018203459):0.0052824969):0.000003,(((KC516972:0.0292602589,((((KX306413:0.0252051904,ON501586:0.0529349355):0.000002,(KX790982:0.0432171452,OM110247:0.0837245799):0.0082814151):0.0084022113,KC516980:0.0563531112):0.0036043691,KM016175:0.0403821914):0.0062400669):0.0070270964,(ON501514:0.0549362255,(MK513308:0.0671266233,KX791029:0.0525224181):0.024042081):0.000002):0.000002,HQ993682:0.0545707018):0.0013492134):0.0016541964,(((HQ993895:0.0204492458,HQ993595:0.0185171049):0.0077836462,(KM016199:0.0247718679,JX123576:0.051658762):0.0068997377):0.000002,(KC568527:0.0458511953,(MH575305:0.000002,HQ441716:0.000002):0.0159812158):0.0094036641):0.0017574839):0.000003):0.001625087):0.000003,(MH317490:0.0357686066,(HQ993869:0.0358604837,MK192622:0.0561416082):0.0052869015):0.0072831293):0.0016126444,(KX790992:0.0390083349,(MK512906:0.0426100378,(((KY364336:0.0141853535,MH317334:0.0237365359):0.0356630432,((JX123675:0.000002,JX123627:0.000003):0.0209921918,KR003403:0.0378626359):0.0335143283):0.000003,KT370887:0.0261744271):0.0070794175):0.0126354445):0.000259):0.0031991507,((((((HQ441666:0.0051290384,JQ698399:0.000003):0.0031934006,KC568522:0.0180056971):0.0129389359,KR003382:0.016039013):0.0047442711,HQ993900:0.0162544376):0.001827935,(AY492779:0.0164721935,(HQ993799:0.0246618393,HQ441677:0.058791656):0.000002):0.0034856529):0.0051273797,(((((((GQ399143:0.0240284853,KM016205:0.0411311684):0.000520,KC516900:0.0268544869):0.0022269081,(((KX790993:0.0140069486,HQ993896:0.0645652558):0.0064050782,HQ441655:0.0490119561):0.0041563646,KC516973:0.047869728):0.0018305549):0.0019295029,((HQ441654:0.0247314336,OM110266:0.047244783):0.0013927695,HQ441664:0.0409998767):0.0037051069):0.003534676,(HQ441691:0.0237234265,ON501574:0.0621911811):0.0152254684):0.000002,(KC516894:0.0386761443,(HQ993707:0.0297803634,JQ698391:0.0535514509):0.0113268273):0.0029092418):0.0018470993,(((JX123670:0.02980492,((KC516936:0.0260821816,(MH317498:0.0465734568,ON501450:0.042591791):0.0106591891):0.0017782057,MH317376:0.0618698515):0.0030803832):0.0017888993,(((KC516924:0.0244565654,OM110259:0.075144229):0.0025533621,(JN630905:0.0303119883,ON501579:0.0406627979):0.0016419559):0.0025622008,KX306404:0.0535630329):0.004367985):0.0016759494,(((KC517056:0.0436438622,(AY492768:0.0147711312,HQ993673:0.0288751871):0.0090226141):0.0137074131,MH317469:0.0636478892):0.0031226502,KC516979:0.0497069522):0.000126):0.0016527695):0.0018238973):0.000002):0.0016055255,((EF612035:0.0220532313,(((((((DQ136672:0.000002,(DQ136670:0.001586929,(((DQ136677:0.0015909869,DQ136673:0.0015906954):0.0015912746,(DQ136682:0.0015837027,DQ136669:0.000002):0.000003):0.00317965,(DQ136675:0.0047877448,DQ136680:0.0031857655):0.000002):0.0015885568):0.000002):0.000002,DQ136671:0.0015885985):0.000002,(DQ136674:0.000003,DQ136679:0.004776486):0.0015876231):0.000002,DQ136676:0.0015853961):0.0366810028,((AY492788:0.0437737622,JQ480187:0.0405262332):0.0083122348,HQ993807:0.0509708248):0.000002):0.0081770188,(JQ616916:0.0521233146,OM110138:0.0797747657):0.0058787303):0.0025973401,(MG597253:0.0926540314,MH317432:0.0727302612):0.0054840768):0.0015953676):0.0088045087,OM110228:0.1056040727):0.000002):0.000003,(((HQ993662:0.0314960412,(HQ441623:0.0358982644,(((((OM825099:0.000002,OM825095:0.000003):0.000002,OM825098:0.000002):0.000002,OM825102:0.000002):0.000002,(OM825100:0.0015869901,OM825096:0.0015867523):0.000002):0.000002,OM825094:0.0015862342):0.0696996596):0.0122771612):0.004477418,(OM110262:0.0432002066,MH317413:0.0854247892):0.0276704601):0.000361,(((MH317460:0.0631990672,JQ616926:0.0159562874):0.0360417455,HQ441695:0.0415694957):0.0063992137,(JQ616935:0.0554443322,MH317306:0.0620941695):0.0065832093):0.000002):0.0017768516):0.0010893888,((((((((((AY444269:0.022506926,(((AF388157:0.0076224472,MH317391:0.0533974026):0.000002,MK513057:0.05134952):0.0021096387,AY435352:0.0226155948):0.0029466593):0.0042224109,((((((KX907417:0.000002,KX907411:0.0065933039):0.0016180583,KX907430:0.0016970521):0.0442136111,(((((((((((AF457072:0.0226561315,KX306419:0.0220015002):0.0187735355,OM109726:0.0683057535):0.0043278318,(KP877956:0.0078973392,HQ993739:0.0585704705):0.0080823616):0.000002,KX306399:0.0231283971):0.0067387841,AY945737:0.0252157975):0.0035586348,((KE-DBS-033:0.0176411398,(OM109723:0.000002,KE-DBS-034:0.0098005257):0.00767042):0.0180481412,(KE-DBS-035:0.0212170477,OM109724:0.006601792):0.0138159081):0.0160980466):0.007773926,(AY102509:0.028996416,MN178957:0.0446424305):0.0057856183):0.0045383015,(((OK181202:0.0097285694,EU342768:0.000003):0.0398157133,AJ419462:0.0205641915):0.000002,((((M27323:0.0049595532,MG470653:0.0031920011):0.0081321069,AM040994:0.0408561049):0.0037651308,AM041035:0.0297979946):0.000002,(FJ591687:0.0016049132,K03454:0.0063727317):0.0129336248):0.0032017745):0.0030164321):0.000003,JX161341:0.0320066378):0.000002,((((DQ344020:0.0078450097,M22639:0.0052070687):0.0114441054,KM057352:0.0236308176):0.000003,(GQ400336:0.0151342288,AJ287019:0.0379420669):0.0077477004):0.0018124232,(ON501467:0.0590568182,(((((KX306463:0.0275362845,(KX791003:0.0486085224,HQ993975:0.0363927357):0.008282598):0.0019713662,KC516963:0.0263878435):0.0041531433,HQ993599:0.0411948543):0.000003,JN393302:0.0480362831):0.0016502307,(KX306465:0.0335986257,MK513248:0.0493757005):0.0054195098):0.0071337377):0.0219424755):0.0034368423):0.0050647627,((HQ127582:0.020621296,DQ138972:0.0087411218):0.0098761938,MF403423:0.0503797147):0.0019267621):0.000002):0.0029964859,MH705152:0.0441877219):0.0017324117,MH317445:0.0696903091):0.0040355428,GQ400071:0.0229621918):0.0108575679):0.0022181548,(KC018631:0.0410957712,(((MK512852:0.0452761674,(KT370882:0.0048295037,KP877961:0.000002):0.0230387488):0.0107251496,((KC516966:0.0179450137,KY364339:0.058915328):0.0080512826,KX791015:0.0422786901):0.0088656002):0.0069101383,KC516881:0.0434549296):0.0057848313):0.0031163744):0.0020561852,(AY435307:0.000002,EF612063:0.000003):0.0374025124):0.0038386699,(MW316920:0.0283635861,KX790979:0.0329463855):0.0062862138):0.0042382981,AF410203:0.0112608013):0.0035094925,(KX306475:0.0566717791,MK512858:0.0806089107):0.0051406481):0.0018225253,((HQ993593:0.0356791053,KX791007:0.0430950157):0.004686846,(JQ698394:0.0381165554,OM110227:0.064635106):0.0059552774):0.0064064112):0.0059322977,(MH317387:0.0451540364,(KM016193:0.0385540615,KM016180:0.0586586348):0.004050349):0.0151376294):0.0077153443,(((JQ698408:0.0131755716,KX791032:0.0446264701):0.0026286198,OM110265:0.0491418638):0.0038049191,MK513304:0.0486728534):0.0067731375):0.000310):0.004134993,HQ993605:0.0368103718):0.0120782433,((JQ616934:0.0466133223,JX123637:0.0614411551):0.015284439,ON501601:0.0801168605):0.0060582171):0.0033155238,MH317496:0.0833296706):0.0140678136,KC516995:0.0631890359):0.1528658185):0.000002);
