# Supplementary material for: HIV phylogenetic clusters point to unmet hiv prevention, testing and treatment needs among men who have sex with men in kenya
Source: BMC Infect Dis. 2024 Nov 20;24:1323. doi: 10.1186/s12879-024-10052-5 (PMC11580190; doi:10.1186/s12879-024-10052-5)
Supplement: Supplementary file 9 — Supplementary Material 9. [file 12879_2024_10052_MOESM9_ESM.newick]

(KE-DBS-036:0.019096056900000047,((((((AB640341:0.0077625235000000625,AY444285:0.013078121099999951):0.007129886299999999,(HQ267577:0.01666439069999992,KC340465:0.01417297460000011):0.005776786800000044):0.002217113199999954,(MH705155:0.010707321699999994,((((((AB485662:0.000003,AF447856:0.001153716799999982):0.002306580700000005,AB485663:0.0011556839999999902):0.0019895576999999776,(AF061640:0.004692998699999951,AF061641:0.0011674538999999484):0.0026554260000000163):0.0242773007999999,(HQ993824:0.03727607970000002,(OM110269:0.0036268100000000913,OM110270:0.000002):0.05435847710000008):0.008726531199999998):0.000841,(((((AY492756:0.007869070499999964,MT908068:0.057373255899999975):0.0036022262999999555,OQ299155:0.0384422927000001):0.004779979000000045,(((HQ993704:0.03142723939999992,(JN630903:0.0248230988,OQ299324:0.03573267999999996):0.004933332600000062):0.0028814461999999708,((HQ993788:0.019388436100000073,KC516874:0.010051865899999957):0.0023544593000000003,JQ914088:0.015597000899999935):0.0010215195000000676):0.0021427168000001107,KC018675:0.0390557440999999):0.0033946668000000013):0.004473923199999952,OR508331:0.058389311300000024):0.0015469608000000523,OQ299193:0.03131437189999997):0.010769200099999932):0.015273907200000103,(HQ441714:0.024110239100000097,(HQ993709:0.016370438000000043,(KC517039:0.021017135399999942,OM110271:0.040675525599999984):0.002577156599999908):0.000775):0.01813363279999991):0.007189451399999935):0.0034360440000000825):0.01625679899999999,KY579688:0.025485700399999978):0.008913933399999907,((JX301013:0.016972284700000007,((MH654837:0.001965731599999909,MH654940:0.012853102100000013):0.006438593800000003,(MH654858:0.002119613100000084,MH654931:0.010567305599999965):0.000379):0.010980148900000097):0.0015018179999999326,MK784483:0.025429184400000082):0.004477917600000048):0.003969874500000081,MK784441:0.01957079559999997):0.000003,(((((((AJ286997:0.000003,FN599725:0.000003):0.020794393699999913,FJ577269:0.009561319799999968):0.0012237576000000416,(JN673639:0.010357340899999956,FN557322:0.017040938699999897):0.003507247499999977):0.000003,FJ577283:0.017280078600000026):0.0029160464999999913,(FN599703:0.019469978999999915,FJ577351:0.025067820999999935):0.0011867777000000856):0.017450559000000032,(MN163456:0.017241539200000044,(MN908774:0.000644,MN908780:0.007215422100000035):0.017364126399999957):0.0026094365000000064):0.019687443200000043,MH654826:0.047435974299999906):0.0026026197999999834);
